# Supplementary material for: Traveler’s knowledge, attitude, and practice about travel health insurance: A community-based questionnaire study
Source: PLoS One. 2023 Feb 9;18(2):e0281199. doi: 10.1371/journal.pone.0281199 (PMC9910690; doi:10.1371/journal.pone.0281199)
Supplement: S1 File — (XLSX) [file pone.0281199.s001.xlsx]

## Sheet: 20歲以上完整資料
ID	Age	Eduction	Group Tours	Self-guide tour	Study abroad	International volunteering	Business travel	VFRs	Live abroad	Special Activity	A1	A2	A3	A4	A5	A6	A7	A8	A9	A10	Knowledge_travel medicine clinic	Attitude_travel medicine clinic	Willingness_travel medicine clinic	Chronic disease	Travel related illness	Knowledge_Accidental death and disablement insurance	Attitude_Accidental death and disablement insurance	Willingness_Accidental death and disablement insurance	Knowledge_Accidental medical reimbursement	Attitude_Accidental medical reimbursement	Willingness_Accidental medical reimbursement	Knowledge_Overseas sickness coverage	Attitude_Overseas sickness coverage	Willingness_Overseas sickness coverage	Knowledge_24hr Emergency assistance	Attitude_24hr Emergency assistance	Willingness_24hr Emergency assistance	Knowledge_Travel inconvenience insurance	Attitude_Travel inconvenience insurance	Willingness_Travel inconvenience insurance	Knowledge_content of insurance	Attitude_content of insurance
288	20	3	0	1	0	0	0	0	0	0	0	0	1	0	1	1	0	1	0	1	2	4	3	0	0	2	4	3	2	4	3	2	4	2	2	4	2	2	4	2	2	4
16	20	3	1	0	0	0	0	0	0	1	0	1	1	0	1	1	0	1	1	1	2	4	2	0	0	1	5	3	2	5	3	1	5	2	1	5	2	1	5	2	2	5
100	20	3	1	0	0	0	0	0	0	0	0	0	1	0	1	1	1	0	1	0	1	4	2	0	0	2	4	2	2	4	2	2	3	2	2	3	2	2	4	2	2	4
676	20	3	0	1	0	0	0	0	0	1	1	0	1	0	1	1	0	0	1	0	3	3	3	1	1	3	4	3	3	5	3	2	4	3	2	5	3	3	4	3	3	5
325	20	3	0	1	0	0	0	0	0	0	0	0	0	0	1	1	0	0	1	1	2	5	2	1	0	2	5	3	2	5	3	2	5	3	2	5	3	2	5	3	2	5
777	20	2	0	1	1	0	0	1	0	1	0	0	0	1	1	1	0	0	1	1	2	5	3	0	0	2	5	3	2	5	3	2	5	3	2	5	3	1	5	3	2	5
224	20	2	0	0	0	0	0	1	0	1	0	0	0	1	1	1	0	0	1	1	2	5	3	0	0	2	4	3	2	4	3	2	5	3	2	5	3	2	5	3	1	5
834	21	3	0	1	0	0	0	0	0	0	0	0	0	0	1	1	1	0	1	1	2	3	2	0	0	2	4	3	2	4	3	2	4	2	2	4	1	2	4	3	2	4
807	21	3	1	0	0	0	0	0	0	0	0	0	0	0	1	1	0	1	1	1	1	4	2	0	0	2	4	2	1	4	2	1	3	1	1	3	1	2	4	2	2	4
183	21	3	0	1	0	0	0	0	0	0	0	0	1	0	1	1	0	0	1	1	2	5	3	1	1	2	5	3	2	5	3	3	5	3	2	5	3	2	4	3	3	5
397	21	3	0	0	1	0	0	0	0	1	0	0	0	0	1	1	1	1	1	1	1	5	2	0	0	2	5	3	3	5	1	1	5	3	1	5	3	3	5	3	3	5
384	21	3	0	0	0	0	0	0	0	1	0	1	0	0	0	1	0	0	1	0	1	5	3	0	0	2	5	3	3	5	1	2	5	1	3	5	3	3	5	1	3	5
566	21	2	1	0	0	0	0	0	0	0	0	0	0	0	1	1	1	1	1	1	2	5	3	1	0	3	5	3	3	4	3	3	5	3	3	4	3	3	4	3	2	5
666	21	3	1	0	0	0	0	0	0	0	0	0	0	0	1	1	0	0	1	1	1	4	3	0	0	2	5	3	2	5	3	2	5	3	2	5	3	2	5	3	2	5
260	22	3	0	1	0	0	0	0	0	0	0	0	0	1	1	1	0	1	1	0	1	4	2	0	0	1	4	2	1	3	2	1	3	1	1	3	1	1	4	1	1	4
69	22	3	0	1	0	0	0	0	0	0	0	0	0	1	1	1	0	1	1	1	2	4	3	0	0	2	3	2	1	2	2	2	3	2	2	3	2	2	3	2	2	3
28	22	3	1	0	0	0	0	0	0	1	0	0	0	0	1	1	0	0	1	1	2	4	2	0	0	2	4	2	2	4	2	2	4	2	2	4	2	2	4	2	2	4
131	22	3	0	1	0	0	0	0	0	0	0	1	1	0	0	1	1	0	0	0	2	4	2	0	0	2	4	3	2	4	2	2	4	2	2	4	2	3	4	3	1	3
258	22	3	0	0	0	0	0	0	0	0	0	1	1	1	1	1	0	0	1	1	3	5	3	0	0	3	4	3	3	5	3	3	5	3	3	5	3	3	5	3	3	5
27	22	3	0	1	0	0	0	0	0	1	0	0	0	0	0	1	0	0	1	1	3	5	1	0	0	3	5	3	3	5	3	3	5	3	3	5	3	3	5	3	3	5
126	22	3	0	0	0	0	0	0	0	0	1	1	0	0	1	1	1	1	1	1	1	4	3	1	0	1	4	3	2	5	3	2	4	3	2	4	3	2	4	3	2	4
29	22	3	0	1	0	0	0	0	0	0	0	0	0	0	1	1	1	0	1	1	2	4	3	0	0	2	4	3	2	4	3	2	4	3	2	4	3	2	4	3	2	4
238	22	3	0	1	0	0	0	0	0	0	0	0	0	0	1	1	1	1	1	1	1	4	3	0	0	2	5	3	2	5	3	2	4	3	2	4	3	2	4	3	2	5
278	22	3	1	0	0	0	0	0	0	0	0	1	0	1	1	1	1	0	1	1	2	4	3	0	0	2	4	3	2	4	3	2	4	3	2	4	3	2	4	3	2	4
127	22	3	0	0	0	0	0	0	0	0	1	1	0	0	1	1	1	1	1	1	2	5	3	0	0	2	5	3	2	5	3	2	5	3	2	5	3	2	5	3	2	5
253	23	3	0	1	0	0	0	0	0	0	1	1	1	0	1	1	1	1	1	1	2	4	3	0	0	3	4	3	3	4	3	3	4	2	3	4	2	3	4	2	3	4
272	23	3	1	0	0	0	0	0	0	0	0	1	0	0	1	1	0	1	1	1	2	5	3	0	0	2	5	2	2	5	2	2	5	2	2	5	2	2	5	2	2	5
289	23	3	1	0	0	0	0	0	0	1	0	1	1	0	1	1	1	0	1	1	2	5	2	0	0	2	5	2	2	5	2	2	5	2	2	5	2	2	5	2	2	5
611	23	3	0	1	0	0	0	0	0	0	0	0	0	1	1	1	1	0	0	0	3	3	2	0	0	1	5	3	3	5	1	2	3	2	2	3	2	2	3	2	2	3
363	23	3	0	1	0	0	0	0	0	0	0	0	1	1	1	1	1	0	1	1	1	5	2	0	0	1	5	2	1	4	2	1	4	2	1	4	2	2	4	2	1	4
26	23	4	1	0	0	0	0	0	0	0	0	1	0	0	1	1	1	0	1	0	2	5	3	0	0	2	5	3	2	5	3	1	4	3	1	4	3	1	4	3	3	5
223	23	3	1	0	0	0	0	0	0	0	0	1	1	0	1	1	0	0	1	1	2	1	3	0	0	2	5	3	3	5	3	3	5	3	3	5	3	3	5	3	3	5
677	23	3	0	1	0	0	0	0	0	0	1	0	0	0	1	1	0	0	1	1	2	4	3	0	0	2	4	3	2	4	3	2	4	3	2	4	3	1	4	3	2	4
880	23	3	0	1	0	0	0	0	0	0	0	0	1	0	1	1	1	0	1	1	2	4	3	0	0	3	5	3	3	5	3	3	5	3	3	5	3	3	5	3	2	5
359	23	3	0	1	0	0	0	0	0	0	0	1	1	0	1	1	0	0	1	1	2	4	3	0	0	2	5	3	2	5	3	3	5	3	3	5	3	2	4	2	2	4
820	23	3	1	0	0	0	0	0	0	0	0	1	0	1	1	1	0	0	0	1	2	4	3	1	1	2	4	2	1	3	1	2	3	2	2	5	3	2	4	2	2	5
171	24	2	0	0	0	0	0	0	0	0	0	1	0	0	0	0	0	0	0	0	1	3	2	0	0	1	1	1	1	1	1	1	1	1	1	1	1	1	1	1	1	2
430	24	3	0	1	0	0	0	0	0	1	0	0	1	0	1	1	0	0	1	1	3	5	3	0	0	3	5	2	3	5	2	3	5	2	3	5	2	3	5	3	3	5
667	24	3	0	1	0	0	0	0	0	1	0	0	0	0	1	1	1	0	1	1	2	4	2	0	0	1	2	2	1	3	2	1	4	2	1	5	2	1	4	2	3	5
831	24	4	1	0	0	0	0	0	0	0	0	1	0	0	1	1	1	1	1	1	1	3	3	0	1	2	4	3	2	4	2	1	3	2	1	3	2	2	4	3	2	3
580	24	3	1	0	0	0	0	0	0	0	1	0	0	0	1	1	0	0	1	1	1	4	2	0	0	2	4	2	2	3	2	1	3	2	1	3	2	1	3	2	2	3
577	24	4	0	0	0	0	0	0	0	0	0	0	0	0	1	1	1	0	1	1	2	5	3	0	0	2	5	3	2	4	1	2	4	1	2	4	2	2	4	2	2	3
361	24	3	1	0	0	0	0	0	0	0	0	1	0	0	1	1	1	0	1	0	1	3	2	0	0	1	3	2	1	3	2	1	3	2	1	3	2	1	3	2	1	3
725	24	3	0	1	0	0	0	0	0	1	0	0	1	1	1	1	1	1	1	1	2	4	3	1	0	2	5	3	3	5	3	3	5	3	2	4	3	3	5	3	3	5
451	24	4	0	1	0	0	0	0	0	0	0	1	0	1	1	1	1	1	1	1	1	3	3	0	0	3	5	3	3	5	3	3	4	3	3	4	3	3	5	3	3	4
852	24	3	0	1	0	0	0	0	0	1	0	1	1	0	1	1	1	0	1	1	3	5	3	0	0	3	5	3	3	5	3	3	5	3	3	5	3	3	5	3	3	5
190	24	3	0	0	0	0	0	0	0	0	0	1	0	0	1	1	1	0	1	1	1	5	3	0	1	2	4	3	2	4	3	2	4	3	2	4	3	2	4	3	2	4
216	24	3	0	0	0	0	0	0	0	0	0	0	0	0	1	1	1	0	1	1	2	5	3	0	0	1	5	3	1	5	3	1	5	3	1	5	3	1	5	3	1	5
561	25	3	0	1	0	0	0	0	0	1	0	0	0	1	1	1	0	1	0	1	2	4	2	0	1	2	4	3	2	4	3	2	4	2	2	4	1	3	5	3	3	5
296	25	3	0	1	0	0	0	0	0	0	0	0	0	0	1	1	1	1	1	1	1	4	2	0	0	2	5	3	2	5	3	2	5	3	2	5	2	2	5	3	2	4
209	25	3	1	0	0	0	0	0	0	0	0	0	0	0	1	1	1	0	1	0	1	4	2	0	0	1	4	2	2	3	2	1	3	2	1	3	2	2	4	3	2	4
884	25	3	1	0	0	0	0	0	0	0	0	0	0	1	1	1	0	0	1	1	2	4	2	0	0	1	4	2	2	4	2	2	4	2	2	4	2	2	3	2	2	4
682	25	3	0	1	0	0	0	0	0	0	0	0	0	0	1	1	1	0	1	1	1	4	3	0	0	2	4	3	1	4	2	1	3	2	1	3	2	2	4	3	1	4
294	25	3	0	1	0	0	0	0	0	0	0	0	0	0	1	1	0	0	1	1	2	3	2	0	0	2	4	2	2	4	2	1	3	2	1	4	2	2	4	2	1	1
893	25	3	0	1	0	0	0	0	0	0	1	1	0	1	1	0	1	1	1	1	2	5	3	1	1	2	4	3	2	4	3	2	4	3	2	4	3	3	5	3	3	5
280	25	4	0	1	0	0	0	0	0	0	0	0	1	1	1	1	1	1	1	1	2	4	2	0	1	3	5	3	3	5	3	3	5	3	3	4	3	3	5	3	3	4
149	25	3	0	1	0	0	0	0	0	0	1	0	0	0	1	1	1	0	1	1	2	5	3	0	0	3	5	3	3	5	3	3	5	3	3	5	3	3	5	3	3	5
116	25	3	1	0	0	0	0	0	0	0	1	1	0	0	1	1	1	0	1	1	2	4	3	0	0	3	5	3	3	5	3	3	5	3	3	5	3	3	5	3	3	5
723	25	3	0	1	0	0	0	0	0	1	0	1	1	1	1	1	1	0	1	1	3	5	3	0	0	3	5	3	3	5	3	3	5	3	3	5	3	3	5	3	3	5
314	25	3	0	1	0	0	0	0	0	1	0	0	0	0	1	0	0	0	1	0	2	4	2	0	0	2	5	3	2	5	3	3	5	3	2	5	3	3	5	3	2	5
621	25	3	0	1	0	0	0	0	0	0	0	1	1	0	1	1	1	0	1	1	1	4	3	0	0	2	4	3	2	4	3	2	4	3	2	4	3	3	5	3	2	4
906	25	3	0	1	0	0	0	0	0	0	0	0	1	0	1	1	0	1	1	1	2	5	3	0	0	2	5	3	2	5	3	2	5	3	2	5	3	2	5	3	2	5
828	25	3	0	0	0	0	0	0	0	0	0	0	0	0	1	1	1	1	1	1	1	3	1	1	0	3	5	3	3	5	3	1	4	3	2	3	3	2	3	3	1	4
177	26	3	0	1	0	0	0	0	0	0	0	1	0	1	1	1	1	1	1	0	1	4	2	0	0	2	3	2	2	3	2	1	3	2	1	2	1	1	3	2	2	3
367	26	3	0	1	0	0	0	0	0	0	0	0	0	0	1	1	0	0	0	0	2	4	2	1	0	2	3	2	2	5	3	2	3	1	2	3	1	1	4	1	1	4
864	26	3	0	1	0	0	0	0	0	0	0	0	1	0	1	1	0	0	1	1	1	5	3	0	0	1	3	2	1	3	2	1	3	1	1	3	1	1	3	1	1	2
655	26	3	0	1	0	0	0	0	0	1	1	0	1	0	0	1	0	0	1	0	1	5	2	0	0	2	5	3	2	5	3	2	5	2	2	5	2	2	5	3	2	5
506	26	3	0	0	1	0	0	0	0	1	0	0	0	0	1	1	0	0	1	1	1	3	2	0	0	1	3	2	2	3	2	2	3	2	2	3	2	2	3	2	2	3
709	26	3	0	0	0	0	0	0	0	0	0	0	0	1	1	1	0	1	1	0	2	4	2	0	0	2	5	3	2	5	3	2	5	3	2	5	2	2	4	1	2	4
578	26	3	0	1	0	0	1	0	0	0	0	0	0	0	1	1	1	0	1	0	2	4	2	0	1	3	5	3	3	5	3	3	5	3	2	4	3	3	5	3	3	5
1	26	4	0	1	0	0	0	0	0	1	0	0	0	1	1	1	0	0	1	1	3	4	3	0	0	3	5	3	3	5	3	3	5	3	3	5	3	3	5	3	3	5
625	26	4	0	1	0	0	0	0	0	0	0	1	0	0	1	1	0	0	1	1	2	5	3	0	0	3	5	3	3	5	3	3	5	3	3	5	3	3	5	3	3	5
409	26	3	0	1	0	0	0	0	0	1	0	0	0	0	1	1	0	0	1	1	2	4	2	0	0	3	5	3	3	5	3	3	5	3	3	5	3	3	5	3	3	5
47	26	4	0	1	0	0	0	0	0	0	0	0	0	0	1	1	1	0	1	0	1	5	3	0	0	2	5	3	2	5	3	2	5	3	2	5	3	2	5	3	2	5
643	26	3	0	1	0	0	0	0	0	0	1	1	1	1	1	1	0	0	1	1	1	4	3	0	0	2	4	3	2	5	3	2	5	3	2	4	3	3	4	3	2	5
892	26	3	0	1	0	0	1	0	0	0	1	0	0	1	1	1	0	0	1	0	2	5	3	0	0	2	5	3	2	5	3	2	5	3	2	5	3	2	5	3	2	5
913	27	4	1	1	0	0	0	0	0	0	0	0	0	0	1	1	1	0	1	1	1	4	3	0	0	2	5	3	1	4	3	2	4	2	2	4	2	2	4	3	2	4
264	27	3	0	1	0	0	0	0	0	0	1	1	1	1	1	1	1	1	1	1	2	4	2	0	0	1	3	2	1	3	2	3	5	2	2	5	2	2	5	2	2	5
2	27	2	0	1	0	0	0	0	0	0	0	0	0	1	1	1	0	0	1	1	2	4	2	0	0	2	4	2	2	4	2	2	4	2	2	4	2	2	4	2	2	4
924	27	4	0	1	0	0	1	0	0	0	0	1	0	0	1	1	1	0	1	1	3	5	3	0	0	3	5	3	3	5	3	3	5	3	3	5	3	3	5	3	3	5
110	27	3	1	0	0	0	0	0	0	1	0	1	0	1	1	1	0	0	1	1	3	5	3	0	0	3	5	3	3	5	3	3	5	3	3	5	3	3	5	3	3	5
535	27	3	0	1	0	0	0	0	0	0	0	0	0	0	1	1	0	0	1	1	2	4	3	0	0	3	4	3	3	4	3	3	4	3	3	4	3	3	4	3	3	4
636	27	3	0	1	0	0	0	0	0	0	0	0	0	0	1	1	0	0	1	1	2	5	3	0	0	3	5	3	3	5	1	3	5	3	3	5	3	3	5	3	3	5
891	27	2	1	1	0	0	0	0	0	0	1	0	1	1	1	1	0	1	1	1	3	4	2	0	0	3	5	3	3	5	3	3	5	3	3	5	3	3	5	1	3	5
900	27	4	0	1	0	0	0	0	0	0	0	0	1	0	1	1	1	0	1	1	2	5	3	0	0	2	5	3	2	5	3	2	5	3	2	5	3	2	5	3	2	5
233	27	3	0	1	0	0	0	0	0	0	0	0	0	0	1	1	1	0	1	1	1	5	3	0	0	2	5	3	3	5	3	1	5	3	1	5	3	1	5	3	2	5
861	27	3	0	1	0	0	0	0	0	0	0	0	0	1	1	1	0	1	1	1	1	4	3	0	0	1	4	3	2	4	3	1	4	3	2	4	3	2	4	3	2	4
125	27	3	0	0	0	0	0	0	0	0	1	1	0	0	1	1	1	1	1	1	2	5	3	0	0	2	5	3	2	5	3	2	5	3	3	5	3	2	5	3	2	5
413	27	3	0	1	0	0	0	0	0	0	0	0	0	0	1	1	0	0	1	1	3	5	3	0	0	3	5	3	3	5	3	3	5	3	3	5	3	3	4	3	2	5
684	27	3	0	1	0	0	0	0	0	0	0	1	1	1	1	0	0	1	1	1	1	3	3	0	0	2	4	3	2	4	3	1	4	3	1	4	3	1	4	3	2	4
808	27	3	0	1	0	0	0	0	0	1	0	0	0	0	1	1	0	0	1	1	3	4	3	0	0	2	4	3	2	4	3	3	5	3	2	5	3	3	4	3	2	5
829	27	4	0	1	0	0	0	0	0	0	0	0	1	1	1	1	0	0	1	0	1	3	2	0	0	1	4	3	2	4	3	1	4	3	2	4	3	2	4	3	2	4
894	27	3	0	0	0	0	0	1	0	0	0	1	0	1	1	1	0	1	0	0	1	5	3	1	0	1	4	3	1	4	3	1	4	3	1	4	3	1	5	3	1	3
431	27	3	1	0	0	0	0	0	0	1	1	1	1	1	1	1	1	1	1	1	3	5	3	1	1	3	5	3	1	1	3	3	4	3	1	1	3	1	1	1	1	1
79	28	3	0	1	0	0	0	0	0	0	0	0	1	1	1	1	0	0	1	1	1	5	3	0	0	1	5	1	1	5	1	1	5	1	1	5	1	1	5	3	2	4
726	28	3	1	0	0	0	0	0	0	0	1	1	1	1	1	1	1	1	1	1	1	4	2	0	0	2	4	2	2	4	2	2	4	2	2	4	2	2	4	2	2	4
398	28	4	1	0	0	0	0	0	0	0	0	0	0	1	1	1	0	0	1	1	3	5	3	0	0	3	5	3	3	5	3	3	5	3	3	5	3	3	5	3	3	5
232	28	3	0	0	0	0	0	0	0	0	0	0	1	1	1	1	0	0	1	1	2	5	3	0	0	3	5	3	3	5	3	3	5	3	3	5	3	3	5	3	3	5
724	28	3	0	1	0	0	0	0	0	1	0	1	0	0	1	1	1	0	1	1	2	3	2	0	0	3	5	3	3	5	3	3	5	3	3	5	3	3	5	3	3	5
343	28	2	1	0	0	0	0	0	0	0	0	0	0	0	1	1	0	0	1	1	2	4	2	0	0	3	5	3	3	5	3	3	5	3	3	5	3	3	5	3	3	5
349	28	3	0	1	0	0	0	0	0	0	0	0	0	0	0	0	0	0	0	0	3	5	3	0	0	3	4	3	3	4	3	3	5	3	3	5	3	3	5	1	3	5
118	28	3	1	0	0	0	0	0	0	1	0	0	1	0	1	1	1	1	1	1	2	5	3	0	1	2	5	3	2	5	3	2	5	3	2	5	3	2	5	3	2	5
690	28	3	0	1	0	0	0	0	0	1	0	0	0	0	1	1	0	0	1	1	2	4	2	0	1	2	4	3	2	4	3	2	4	3	2	4	3	2	4	3	2	4
710	28	3	0	0	0	0	0	1	0	0	0	0	0	0	1	1	1	0	1	1	2	3	3	0	1	2	4	3	2	4	3	2	4	3	2	4	3	2	4	3	2	5
533	28	3	0	1	0	0	0	0	0	0	0	0	1	0	1	1	1	0	1	0	2	3	3	0	0	2	5	3	3	5	3	2	5	3	3	5	3	3	5	3	2	5
792	28	3	0	1	0	0	0	0	0	0	1	0	0	0	1	1	1	1	1	1	2	4	3	0	0	2	5	3	2	5	3	2	5	3	2	5	3	2	5	3	2	5
375	28	4	0	1	0	0	0	0	0	0	0	0	1	1	1	1	1	0	1	1	2	3	2	0	0	2	4	3	2	4	3	2	4	3	2	4	3	2	4	3	2	4
914	28	4	0	1	0	0	0	0	0	0	0	0	1	0	1	1	1	1	1	1	2	5	2	0	0	2	5	3	2	5	3	2	5	3	2	5	3	3	5	3	2	4
925	28	4	0	1	0	0	0	0	0	0	0	0	1	1	1	1	1	0	1	1	1	4	2	0	0	1	5	3	1	5	3	1	5	3	1	5	3	1	5	3	1	5
840	29	3	0	1	0	0	0	0	0	0	0	1	0	0	1	1	1	0	1	1	3	4	3	0	0	2	4	3	2	4	3	2	3	1	3	3	1	2	4	3	2	4
161	29	3	1	0	0	0	0	0	0	0	0	1	1	1	1	1	0	1	1	1	1	5	2	0	0	3	5	3	3	5	3	3	5	3	1	3	2	3	5	3	3	5
352	29	3	0	1	0	0	0	0	0	0	1	0	0	0	1	1	0	0	1	0	1	4	2	0	0	2	4	3	2	4	3	2	3	2	2	3	2	1	2	1	3	3
601	29	4	0	1	0	0	0	0	0	0	0	1	0	0	1	1	1	0	1	1	1	4	2	0	0	2	5	3	2	5	3	2	5	3	1	4	2	2	5	3	2	5
212	29	3	0	1	0	0	0	0	0	0	0	1	1	0	1	1	0	0	1	1	1	3	1	0	0	2	5	3	2	5	3	2	5	3	2	4	2	3	5	3	2	3
859	29	3	0	1	0	0	0	0	0	0	0	0	0	0	1	1	0	0	1	0	2	4	2	0	0	1	4	2	2	5	3	1	4	2	1	4	2	3	5	3	2	4
19	29	3	0	1	0	0	0	0	0	0	0	1	1	0	1	1	0	0	1	1	3	5	3	1	0	1	4	2	1	4	2	2	4	2	2	4	2	2	4	2	2	4
867	29	4	0	1	0	0	1	0	0	1	0	0	0	0	1	1	0	0	1	1	2	4	3	0	0	3	4	3	3	4	3	3	4	3	3	4	3	3	4	3	3	4
885	29	4	0	1	0	0	0	0	0	1	1	1	0	0	1	1	1	1	1	1	3	5	3	0	1	3	5	3	3	5	1	3	5	3	3	5	3	3	5	3	3	5
916	29	3	0	1	0	0	0	0	0	0	0	0	1	0	1	1	0	0	0	1	2	4	2	0	0	3	5	3	3	5	3	3	5	3	3	5	3	3	5	1	3	5
160	29	3	0	1	0	0	0	0	0	1	0	1	0	0	1	1	0	0	1	1	1	5	3	0	0	2	5	3	2	5	3	2	5	3	2	5	3	2	5	3	2	5
641	29	3	0	1	0	0	0	0	0	0	1	1	0	0	1	1	1	0	1	1	2	4	3	0	0	2	5	3	2	5	3	3	4	3	2	5	3	2	4	3	2	4
738	29	3	0	1	0	0	0	0	0	0	0	1	1	1	1	1	0	0	1	1	2	5	3	0	0	2	5	3	2	5	3	2	5	3	2	5	3	2	5	3	2	5
494	29	3	0	1	0	0	0	0	0	1	0	0	0	0	1	1	1	0	1	1	2	4	3	0	0	2	4	3	2	4	3	2	4	3	2	4	3	2	4	3	2	4
850	29	3	0	1	0	0	0	0	0	0	0	0	0	1	1	1	0	0	1	1	2	3	2	0	0	2	4	3	2	4	3	2	4	3	2	4	3	3	5	3	2	4
856	29	3	0	1	0	0	0	0	0	0	0	0	0	0	1	0	1	0	1	1	2	4	3	0	0	2	5	3	2	5	3	2	5	3	2	5	3	2	5	3	2	5
773	29	3	0	1	0	0	0	0	0	1	1	1	1	1	1	1	0	1	1	1	1	5	2	0	0	2	5	3	2	5	3	3	5	3	2	4	3	2	4	2	2	4
20	29	3	1	0	0	0	0	0	0	1	1	1	0	0	1	1	1	0	1	0	2	5	2	0	0	2	5	3	2	5	3	1	4	2	1	4	3	1	4	1	2	5
853	30	3	0	1	0	0	0	0	0	0	0	0	1	0	1	1	0	0	1	1	1	4	1	0	1	1	4	3	1	4	3	1	4	3	1	3	1	2	4	3	2	4
583	30	3	0	1	0	0	0	0	0	0	1	0	1	1	1	1	0	0	1	1	3	5	3	0	0	3	5	3	3	5	3	1	1	1	1	1	1	3	5	1	2	4
340	30	3	0	0	0	0	0	0	0	0	0	1	1	0	1	1	0	1	1	1	1	4	3	0	0	1	4	3	1	4	1	1	1	1	1	3	1	1	3	1	1	3
162	30	3	0	1	0	0	0	0	0	0	0	1	1	0	1	1	0	1	1	1	1	4	2	0	0	2	4	3	2	4	3	2	4	3	2	4	2	3	5	3	2	4
58	30	3	0	1	0	0	0	0	0	0	1	1	1	1	1	1	0	1	1	0	1	4	2	0	0	1	4	2	2	4	2	2	4	2	2	4	2	2	4	3	2	5
208	30	3	0	1	0	0	0	0	0	0	0	1	1	0	1	1	1	0	1	0	1	3	2	0	0	2	4	2	2	4	2	2	4	2	2	4	2	2	4	3	2	4
148	30	3	0	1	0	0	0	0	0	0	0	0	1	1	1	1	1	1	1	1	2	4	2	0	0	2	5	3	2	4	3	3	4	3	3	4	2	2	3	2	2	2
620	30	3	0	1	0	0	0	0	0	1	0	1	1	0	1	1	1	1	1	1	2	4	3	0	0	2	4	3	2	4	3	2	4	2	2	4	2	2	4	2	2	4
112	30	2	0	0	0	0	0	0	0	0	1	1	1	1	1	1	1	1	1	1	2	2	2	0	0	2	2	2	2	2	2	2	2	2	2	2	2	2	2	2	2	2
706	30	4	0	1	0	0	0	0	0	0	0	1	0	0	1	1	0	1	1	1	2	4	2	0	0	2	3	2	2	3	2	2	3	1	2	3	2	2	3	2	2	3
181	30	0	1	0	0	0	0	0	0	0	0	0	0	0	1	1	1	0	1	1	2	3	3	0	0	1	4	2	1	4	2	1	4	2	1	4	2	1	4	2	1	4
142	30	3	0	1	0	0	0	0	0	1	0	1	1	1	1	0	0	1	1	1	2	3	3	0	1	2	5	2	2	5	2	1	5	2	1	5	2	1	5	1	1	5
37	30	3	0	1	0	0	0	0	0	1	0	0	0	0	1	1	0	0	1	0	2	4	2	1	1	3	5	3	3	5	3	3	5	3	3	5	3	3	5	3	3	5
806	30	3	1	0	0	0	0	0	0	0	1	0	0	0	1	1	0	1	1	1	2	4	3	1	0	2	4	3	2	4	3	3	4	3	3	4	3	3	4	3	3	4
191	30	3	0	1	0	0	0	0	0	0	0	1	1	0	1	1	1	1	1	1	2	5	3	0	0	3	5	3	3	5	3	3	5	3	3	5	3	3	5	3	3	5
234	30	3	0	1	0	0	0	0	0	0	1	1	0	0	1	1	1	0	1	1	1	4	3	0	0	3	5	3	3	5	3	3	5	3	3	5	3	3	5	3	3	5
480	30	3	0	1	0	0	0	1	0	0	0	0	0	1	1	1	0	1	1	1	2	5	3	0	0	2	5	3	3	5	3	2	5	3	2	5	3	2	5	3	3	5
328	30	3	0	1	0	0	0	0	0	0	1	1	1	1	1	1	1	1	1	1	1	3	2	0	0	3	5	3	3	5	3	3	5	3	3	5	3	3	5	3	3	5
338	30	3	1	0	0	0	0	0	0	0	0	1	1	0	1	1	0	0	1	1	1	5	2	0	0	3	5	3	3	5	3	3	5	3	3	5	3	3	5	3	3	5
488	30	3	1	0	0	0	0	0	0	0	0	1	1	1	1	1	1	0	1	1	2	5	3	0	0	3	5	3	3	5	3	3	5	3	3	5	3	3	5	3	3	5
254	30	3	0	1	0	0	0	0	0	1	0	1	0	0	1	1	0	0	1	1	2	4	3	0	0	2	4	2	2	4	2	2	4	2	3	4	3	3	4	3	3	5
836	30	3	0	1	0	0	0	0	0	1	0	0	0	0	1	1	0	0	1	1	3	5	3	1	1	1	5	3	1	5	3	2	5	3	2	5	3	2	5	3	2	5
534	30	3	0	1	0	0	0	0	0	0	0	0	0	1	1	1	0	0	1	1	2	4	3	0	0	2	4	3	2	4	3	2	5	3	2	5	3	2	5	3	2	5
169	30	3	0	1	0	0	0	0	0	0	1	0	1	1	1	1	1	0	0	1	2	4	2	0	0	3	5	3	3	5	3	2	4	3	3	5	3	3	5	3	2	5
733	30	3	0	1	0	0	0	0	0	0	0	0	0	0	1	1	0	1	1	1	2	4	3	0	0	2	3	2	2	4	3	3	4	3	2	4	3	2	4	3	2	3
453	30	3	1	0	0	0	0	0	0	0	1	1	1	0	1	1	1	0	1	1	2	5	3	0	0	2	5	3	2	5	3	1	4	2	3	5	3	3	5	3	2	5
122	30	2	0	1	0	0	0	0	0	0	0	0	0	1	1	1	1	1	1	1	1	5	3	0	0	3	5	3	3	5	3	1	5	3	1	5	3	1	5	3	1	5
618	31	3	1	0	0	0	0	0	0	0	0	0	1	0	1	1	0	1	1	1	2	4	2	1	0	2	4	2	2	4	2	2	4	2	1	4	1	2	3	2	2	4
830	31	3	0	0	0	0	1	0	0	1	0	0	0	0	1	1	0	0	1	1	1	4	2	0	0	3	5	3	3	5	3	1	4	2	3	3	2	3	5	3	3	4
541	31	4	0	1	0	0	0	0	0	0	0	1	1	1	1	1	1	1	1	1	2	4	3	0	0	2	3	2	2	3	3	3	5	3	2	4	2	2	4	3	2	3
876	31	3	1	0	0	0	0	0	0	0	0	0	0	1	1	1	1	1	1	1	3	5	3	0	0	2	3	2	2	3	3	2	3	3	2	2	2	2	3	3	2	3
849	31	3	0	1	0	0	0	0	0	0	0	0	0	1	1	1	0	0	1	1	2	4	2	0	1	3	5	3	3	5	3	2	5	2	2	3	2	3	5	3	2	3
246	31	3	0	1	0	0	0	0	0	1	0	0	1	1	1	1	1	1	1	1	2	4	2	1	0	2	4	3	2	5	3	2	4	2	2	4	2	3	5	3	2	5
432	31	3	1	1	0	0	0	0	0	1	1	1	1	1	1	1	1	1	1	1	2	4	2	0	1	1	3	2	1	4	2	1	5	2	1	4	2	1	4	2	1	4
111	31	4	0	1	0	0	0	0	0	0	0	1	1	1	1	1	0	0	1	0	1	5	3	0	0	3	5	3	3	5	3	3	5	3	3	5	3	3	5	3	3	5
752	31	3	0	1	0	0	0	0	0	0	0	0	0	1	1	1	0	0	1	1	2	5	3	0	0	2	4	3	2	5	3	1	5	3	1	5	3	3	5	3	3	5
115	31	3	0	1	0	0	0	0	0	0	0	0	0	0	1	1	0	0	1	0	2	5	3	0	0	2	5	3	2	5	3	2	5	3	2	5	3	2	5	3	3	5
691	31	3	0	1	0	0	0	0	0	1	0	1	0	0	1	1	0	0	1	1	2	4	2	0	0	3	4	3	3	5	3	3	5	3	3	5	3	2	3	3	3	5
540	31	3	0	1	0	0	0	0	0	0	0	0	0	0	1	1	0	0	1	0	2	3	2	0	0	3	5	3	2	4	3	2	4	3	2	4	3	3	4	3	3	4
226	31	3	0	1	0	0	0	0	0	0	1	1	0	0	1	1	1	1	1	1	1	4	2	0	0	2	5	3	2	5	3	2	5	2	3	5	3	3	5	3	3	5
418	31	3	0	1	0	0	0	0	0	0	0	0	0	1	1	1	0	0	1	1	2	4	3	0	1	2	5	3	2	5	3	2	5	3	2	5	3	2	5	3	2	5
74	31	3	0	1	0	0	0	0	0	0	0	0	0	0	1	1	1	1	1	0	2	4	3	0	0	2	5	3	2	5	3	2	5	3	2	5	3	3	5	3	2	5
364	31	4	0	1	0	0	0	0	0	0	0	0	1	1	1	1	0	1	1	1	2	4	2	0	0	2	4	3	3	5	3	2	5	3	2	4	3	3	5	3	2	4
466	31	3	0	1	0	0	0	0	0	0	0	0	1	0	1	1	0	0	1	1	2	4	2	0	0	2	4	3	2	4	3	2	4	3	2	4	3	2	4	3	2	4
410	31	3	0	1	0	0	0	0	0	0	0	0	0	0	1	1	1	0	1	1	2	4	2	0	0	2	4	3	2	4	3	2	4	3	2	4	3	3	5	3	2	4
334	31	4	0	1	0	0	0	0	0	0	0	0	1	0	1	1	0	0	1	1	2	4	3	0	0	2	5	3	3	5	3	3	5	3	3	5	3	3	5	3	2	5
277	31	3	0	1	0	0	0	0	0	0	0	1	0	0	1	1	1	0	1	1	2	4	3	0	0	2	5	3	2	5	3	2	4	2	2	4	3	3	5	3	2	4
675	31	3	0	1	0	0	0	0	0	1	0	1	1	0	1	1	1	0	1	1	2	5	3	0	1	2	4	3	2	4	3	2	4	3	2	5	3	2	3	2	2	4
199	31	4	0	1	0	0	0	0	0	0	0	0	0	0	1	1	1	0	1	1	2	4	3	0	0	2	4	3	2	2	3	3	5	3	3	4	3	3	3	2	2	4
448	31	3	0	1	0	0	0	0	0	0	0	0	1	1	1	1	1	0	1	0	1	4	2	0	0	2	4	3	2	4	3	2	4	2	1	5	3	1	3	2	2	4
67	31	3	0	1	0	0	0	0	0	1	0	0	0	1	1	1	0	0	1	1	2	4	3	0	0	1	4	3	1	5	3	1	5	3	1	5	3	1	5	3	1	3
166	31	3	1	0	0	0	0	0	0	1	1	0	0	0	1	0	0	0	1	0	1	3	2	0	0	1	4	3	1	4	3	1	4	3	1	4	3	1	4	3	1	4
669	31	3	0	1	0	0	0	0	0	0	0	0	0	0	0	0	0	0	0	0	3	5	2	0	0	1	5	3	3	5	3	3	5	2	3	5	3	3	5	3	1	5
907	32	3	1	0	0	0	0	0	0	0	0	1	1	1	1	1	0	1	1	1	2	4	3	0	0	2	4	3	2	4	3	2	4	1	2	4	1	2	4	3	2	4
38	32	3	0	0	0	0	1	0	0	0	0	0	0	0	1	1	0	0	1	1	1	4	2	1	0	2	5	3	2	5	3	1	5	2	1	5	2	2	5	3	2	5
858	32	3	0	1	0	0	0	0	0	0	0	1	0	0	1	1	0	1	1	1	2	4	2	0	0	1	4	2	2	4	2	2	4	2	2	4	2	3	5	3	2	4
556	32	3	1	0	0	0	0	0	0	0	0	1	0	0	1	0	0	0	1	1	1	5	2	0	0	2	5	3	2	5	3	1	4	2	1	5	2	1	5	3	1	5
348	32	4	0	1	0	0	0	0	0	0	1	0	0	0	1	1	1	0	1	0	1	5	3	0	1	3	5	3	3	5	3	3	5	3	3	5	3	3	5	3	3	5
659	32	4	0	1	0	0	0	0	0	0	0	1	1	1	1	1	0	0	1	1	3	5	3	0	1	3	5	3	3	5	3	3	5	3	3	5	3	3	5	3	3	5
319	32	3	0	1	0	0	0	0	0	0	0	0	0	1	1	1	0	0	1	1	3	4	2	0	1	3	5	3	3	5	3	3	5	3	3	5	3	3	5	3	3	5
504	32	4	1	0	0	0	0	0	0	1	0	1	0	0	1	1	0	1	1	1	2	4	2	0	0	2	5	3	3	5	3	3	5	3	3	5	3	3	5	3	3	5
225	32	3	0	1	0	0	0	0	0	0	0	1	0	0	1	1	1	0	1	1	1	4	3	1	0	3	5	3	3	5	3	2	4	2	3	5	3	3	5	3	3	5
51	32	3	0	1	0	0	0	0	0	0	1	1	1	1	1	1	1	0	1	1	2	5	3	1	1	2	5	3	2	5	3	2	5	3	2	5	3	2	5	3	2	5
869	32	3	1	0	0	0	0	0	0	0	0	0	0	0	1	1	1	1	1	1	2	4	3	0	0	2	4	3	2	4	3	2	5	3	2	5	3	2	5	3	2	4
425	33	3	0	1	0	0	0	0	0	1	0	1	1	0	1	1	1	0	1	1	2	4	2	0	0	2	4	3	2	4	3	2	4	3	2	4	1	2	4	3	1	4
292	33	3	1	0	0	0	0	0	0	1	1	0	1	1	1	1	1	1	0	1	1	3	2	0	0	1	3	1	1	3	1	1	3	1	1	3	1	1	3	1	1	3
362	33	4	0	1	0	0	0	0	0	0	1	0	0	0	1	1	0	1	1	1	1	4	2	0	0	2	5	3	2	5	3	2	3	2	2	3	2	2	5	3	3	5
518	33	3	0	1	0	0	0	0	0	1	0	0	1	0	1	1	0	1	1	1	2	5	3	0	0	2	3	2	3	5	3	2	5	1	2	5	2	3	5	3	3	5
516	33	3	1	0	0	0	0	0	0	0	0	0	0	0	1	1	1	0	1	1	2	4	2	0	0	2	4	2	1	3	2	1	3	2	1	3	2	3	5	2	1	1
455	33	3	0	0	0	0	1	0	0	0	0	1	1	0	1	0	0	1	1	0	1	4	2	0	0	1	3	2	1	3	2	1	4	2	1	3	2	1	3	2	1	3
605	33	4	0	1	0	0	0	0	0	0	1	0	0	1	1	1	0	0	1	1	2	4	2	0	1	2	5	3	2	5	3	2	5	3	2	5	3	3	5	3	3	5
681	33	3	0	1	0	0	0	0	0	0	0	0	0	0	1	1	0	0	1	1	2	4	3	0	0	3	5	3	3	5	3	3	5	3	3	5	3	3	5	3	3	5
392	33	4	0	1	0	0	1	0	0	0	1	0	0	0	1	0	0	0	1	1	2	5	3	1	1	3	5	3	3	5	3	3	5	3	3	5	3	3	5	3	2	5
159	33	3	0	1	0	0	0	0	0	0	1	0	0	0	1	1	1	1	1	1	2	3	2	0	1	2	5	3	2	5	3	2	5	3	2	5	3	2	5	3	2	5
529	33	4	0	1	0	0	0	0	0	0	1	1	0	0	1	1	0	1	1	1	2	4	2	0	0	3	4	3	2	4	3	2	4	3	2	4	3	2	4	3	2	4
495	33	3	0	1	0	0	0	0	0	0	0	1	0	0	1	1	0	0	1	1	2	3	2	0	0	3	5	3	3	5	3	3	5	3	3	5	3	3	5	3	2	5
671	33	3	0	1	0	0	0	0	0	0	0	1	1	0	1	1	0	1	1	1	2	4	2	0	0	2	4	3	2	4	3	2	4	3	2	4	3	2	4	3	2	4
571	33	3	0	1	0	0	0	0	0	0	1	1	1	1	1	1	1	0	1	1	2	4	3	0	0	2	3	2	2	3	2	2	5	3	2	5	3	2	5	3	2	5
532	33	3	0	1	0	0	0	0	0	0	1	0	1	0	1	1	1	0	1	0	2	4	2	1	0	2	5	3	2	5	1	2	5	3	2	4	3	2	5	3	2	3
293	33	3	0	0	0	0	1	0	0	0	1	1	1	1	1	1	0	0	1	1	2	5	3	0	0	2	5	3	2	5	3	2	5	3	2	5	3	1	5	3	1	5
256	33	3	0	1	0	0	0	0	0	0	0	0	0	0	1	1	0	0	1	1	3	5	3	0	0	1	4	2	2	4	2	2	4	2	1	4	3	2	4	3	1	4
795	34	3	0	1	0	0	0	0	0	0	0	0	0	0	1	1	0	0	0	1	2	4	2	1	1	2	3	3	2	4	3	1	2	3	1	3	1	2	3	2	2	3
369	34	4	0	1	0	0	0	0	0	0	0	1	0	0	1	1	1	0	1	0	2	3	2	0	0	2	3	2	2	3	2	2	3	2	2	3	2	2	4	3	2	3
918	34	3	0	1	0	0	0	0	0	1	0	0	0	0	1	1	0	0	1	1	3	5	3	0	0	2	4	3	2	4	3	1	3	2	1	3	2	2	3	2	2	3
320	34	3	0	1	0	0	0	0	0	0	0	1	1	0	1	0	0	0	1	1	2	5	2	1	0	2	4	2	1	4	2	2	4	2	2	4	2	3	5	2	2	3
683	34	4	0	1	0	0	0	0	0	1	1	1	1	1	1	1	1	0	1	1	2	3	2	0	0	2	4	3	2	4	3	2	4	2	2	3	2	2	4	1	2	3
59	34	3	1	0	0	0	0	0	0	1	1	0	1	0	1	1	0	0	1	1	2	5	3	0	1	2	5	3	2	5	3	3	5	3	3	5	3	3	5	3	3	5
557	34	4	0	1	0	0	0	0	0	0	0	1	1	0	1	1	0	1	1	1	2	5	3	0	0	3	5	3	3	5	3	3	5	3	3	5	3	3	5	3	3	5
525	34	3	0	1	0	0	0	0	0	0	0	0	0	0	1	1	0	0	1	1	2	4	3	0	0	3	5	3	3	5	3	3	5	3	3	5	3	3	5	3	3	5
407	34	3	1	0	0	0	0	0	0	0	0	1	1	1	1	1	1	0	1	1	1	4	3	0	0	3	5	3	3	5	3	3	5	3	3	5	3	3	5	3	3	5
439	34	3	0	1	0	0	0	0	0	1	1	1	1	0	1	1	1	1	1	1	3	5	3	1	0	3	5	3	3	5	3	3	5	1	3	5	3	3	5	3	3	3
679	34	3	0	1	0	0	0	0	0	0	0	0	1	0	1	1	0	0	1	1	2	5	3	0	0	2	5	3	3	5	3	3	5	3	3	5	3	3	5	3	2	5
61	34	4	0	1	0	0	0	0	0	0	1	0	0	0	1	1	1	0	1	1	1	4	2	0	0	2	4	3	2	5	3	3	5	3	3	5	3	2	5	3	2	4
705	34	3	0	1	0	0	0	0	0	0	0	0	1	0	1	1	1	0	1	1	2	4	2	0	0	2	5	3	2	5	3	2	5	3	2	5	3	3	5	3	2	5
424	34	4	0	1	0	0	0	0	0	1	0	0	0	1	1	1	0	0	1	1	2	5	3	0	0	2	5	3	2	5	3	2	5	3	2	5	3	2	5	3	2	5
917	34	3	0	1	0	0	0	0	0	1	0	0	0	0	1	1	0	0	1	1	2	4	2	0	0	2	4	3	2	4	3	2	4	3	2	4	3	2	4	3	2	4
754	35	3	1	0	0	0	0	0	0	0	0	0	1	0	1	1	1	0	1	1	3	5	3	1	0	3	5	3	3	4	3	3	5	3	3	5	2	3	5	2	3	5
151	35	3	0	1	0	0	0	0	0	0	1	1	1	1	1	1	1	1	1	1	2	4	2	0	0	2	5	2	2	3	2	2	3	2	2	4	2	2	3	2	3	5
287	35	3	1	0	0	0	0	0	0	0	1	0	0	0	1	1	1	0	1	1	1	4	2	0	0	2	5	3	2	5	3	1	3	2	1	4	2	2	5	3	2	4
785	35	2	0	1	0	0	0	0	0	0	0	0	0	0	1	1	0	0	1	1	2	4	2	1	1	2	4	2	2	4	2	2	4	2	2	4	2	2	4	2	2	4
608	35	4	0	1	0	0	0	0	0	0	0	0	1	0	1	1	1	0	1	1	1	4	2	0	0	2	5	3	2	5	3	2	5	3	2	5	3	1	5	3	ND	ND
416	35	4	0	1	0	0	0	0	0	0	0	0	0	0	1	1	1	0	1	1	1	5	3	0	0	3	5	3	3	5	3	3	5	3	3	5	3	3	5	3	3	5
333	35	3	0	1	0	0	0	0	0	0	0	0	0	1	1	1	1	1	1	1	2	3	3	1	0	3	5	3	3	5	3	3	5	3	3	5	3	3	5	3	3	5
347	35	4	0	1	0	0	0	0	0	0	0	0	0	0	1	1	1	1	1	1	2	4	3	0	0	2	5	3	2	5	3	2	5	3	2	4	3	3	5	3	2	4
193	35	3	0	1	0	0	0	0	0	1	0	1	0	0	1	1	0	0	1	1	2	4	3	0	0	2	4	3	2	4	3	2	3	3	2	3	3	2	3	3	2	3
523	35	3	0	1	0	0	0	0	0	0	0	0	1	0	1	1	0	0	1	1	2	4	2	0	0	2	5	3	2	5	3	2	5	3	2	5	3	2	5	3	2	4
103	35	3	0	1	0	0	0	0	0	0	0	0	0	0	1	1	1	1	1	1	2	5	3	0	1	2	4	2	2	5	3	3	5	3	3	5	3	3	5	3	2	3
211	35	3	0	1	0	0	0	0	0	0	0	1	1	1	1	1	0	0	1	1	2	4	3	0	0	2	4	2	2	4	3	2	5	3	2	5	3	2	5	3	2	3
405	35	3	1	0	0	0	0	0	0	0	1	1	0	1	1	1	0	1	1	1	1	4	3	0	0	1	4	3	2	4	3	1	4	3	1	4	3	3	5	3	1	4
129	36	3	0	1	0	0	0	0	0	1	0	1	0	0	1	1	0	0	1	1	1	4	2	0	0	3	5	3	3	5	3	3	5	3	3	5	1	3	5	3	2	4
22	36	3	0	1	0	0	0	0	0	0	1	0	1	1	1	1	1	0	0	0	1	4	2	1	0	2	4	3	2	4	2	1	3	2	1	4	2	2	4	2	2	3
335	36	3	0	1	0	0	0	0	0	0	0	0	0	0	1	1	1	0	1	1	2	4	2	1	1	3	4	3	2	3	2	2	3	2	3	3	2	1	3	3	1	2
49	36	3	0	1	0	0	0	0	0	0	1	0	1	0	1	1	0	1	1	1	3	5	3	0	1	3	5	3	3	4	3	3	3	3	3	3	3	3	4	3	3	4
417	36	3	1	1	0	0	0	0	0	0	0	0	0	0	1	1	0	0	1	1	3	5	3	0	0	3	5	3	3	5	3	3	5	3	3	5	3	3	5	3	3	5
365	36	4	1	1	0	0	0	0	0	0	0	0	0	0	1	1	0	1	1	0	2	5	2	0	0	3	5	3	3	5	3	3	5	3	3	5	3	3	5	3	3	5
77	36	3	0	1	0	0	0	0	0	0	0	0	0	0	1	1	0	0	1	1	2	4	2	0	0	3	5	3	3	5	3	3	5	3	3	5	3	3	5	3	3	5
251	36	3	0	1	0	0	0	0	0	1	0	0	1	1	1	1	1	0	1	1	2	4	2	0	0	3	5	3	3	5	3	3	5	3	3	5	3	3	5	3	3	5
592	36	3	1	0	0	0	0	0	0	1	0	0	0	0	1	1	0	0	1	1	1	4	3	1	1	2	4	3	2	4	3	2	4	3	2	4	3	2	4	3	2	4
848	36	4	0	1	0	0	0	0	0	0	0	0	0	0	1	1	1	1	1	1	2	4	2	1	0	2	5	3	2	5	3	2	5	3	2	5	3	2	5	3	2	5
34	36	3	0	1	0	0	0	0	0	1	1	1	1	1	1	1	1	1	1	1	2	4	3	0	0	3	4	3	3	4	3	3	4	3	2	4	3	2	4	3	2	4
740	37	3	0	1	0	0	0	0	0	0	0	0	0	0	1	1	1	0	1	1	1	3	1	0	1	2	5	3	2	5	3	2	5	1	2	3	1	2	3	2	2	3
39	37	2	1	0	0	0	0	0	0	1	1	1	1	1	1	1	1	1	1	1	2	5	3	1	0	2	4	3	2	5	3	2	4	1	3	3	1	3	3	1	2	2
219	37	3	1	0	0	0	0	0	0	0	1	1	1	1	1	1	1	1	1	1	2	4	2	0	0	2	4	2	2	4	2	2	4	2	2	4	2	2	4	2	3	4
735	37	4	0	1	0	0	0	0	0	0	0	0	1	0	1	1	1	0	1	1	2	5	3	0	0	1	4	2	2	5	2	2	5	3	1	5	2	2	4	3	2	4
88	37	3	1	0	0	0	0	0	0	0	0	1	1	0	1	1	1	0	1	1	2	4	2	0	0	3	4	2	3	4	3	2	3	2	2	4	2	3	4	2	2	4
674	37	3	0	1	0	0	0	0	0	0	0	0	0	0	1	1	1	1	1	1	2	4	3	1	0	2	4	2	2	4	2	2	3	2	2	4	2	2	3	2	2	3
558	37	3	0	0	0	0	1	0	0	1	1	0	0	0	0	1	0	0	1	1	1	5	2	0	0	1	5	2	1	5	2	1	5	2	1	5	2	1	5	2	2	5
355	37	3	0	1	0	0	0	0	0	0	1	0	0	0	1	1	0	0	1	1	1	3	2	0	0	2	3	2	2	3	2	2	3	2	2	3	2	2	3	2	2	3
672	37	3	0	1	0	0	0	0	0	0	1	1	0	0	1	1	0	0	1	1	2	5	3	1	1	1	4	2	1	5	1	3	3	2	1	3	2	3	3	3	1	2
668	37	3	0	0	0	0	0	0	0	0	1	1	0	1	1	1	1	0	1	1	1	4	3	0	0	2	5	3	2	4	2	2	4	2	2	5	2	2	5	2	1	5
101	37	3	0	1	0	0	0	0	0	0	0	0	0	1	1	1	1	0	1	1	1	4	3	0	1	2	4	3	2	5	3	1	5	3	1	5	3	3	5	3	3	5
639	37	4	0	1	0	0	0	0	0	0	0	0	0	0	1	1	1	1	1	1	2	4	3	0	0	3	4	3	3	4	3	3	4	3	3	4	3	3	4	3	3	4
327	37	3	0	1	0	0	0	0	0	1	0	0	0	0	1	1	1	1	1	1	2	4	3	0	0	3	5	3	3	4	3	3	4	3	3	5	3	3	5	3	3	5
412	37	4	0	1	0	0	0	0	0	0	0	0	0	0	1	1	0	1	1	1	1	2	2	0	0	3	5	3	3	5	3	3	5	3	3	5	3	3	5	3	3	5
708	37	3	0	0	0	0	1	0	0	0	1	1	0	0	1	1	1	1	1	1	2	5	2	0	0	3	5	3	3	5	3	3	5	3	3	5	3	3	5	3	3	5
899	37	3	0	1	0	0	0	0	0	0	0	0	1	0	1	1	0	0	1	1	1	3	2	0	0	2	4	3	2	4	3	2	4	3	2	4	3	2	4	3	3	5
905	37	3	0	1	0	0	0	0	0	0	0	1	1	1	1	1	0	1	1	1	2	3	2	0	0	3	5	3	3	5	3	3	5	3	3	5	3	3	5	3	3	5
239	37	2	0	1	0	0	0	0	0	0	0	1	1	1	1	1	1	1	1	1	1	5	2	0	0	1	4	3	1	5	3	1	5	3	1	5	3	2	5	3	3	5
718	37	3	1	0	0	0	0	0	0	0	0	1	1	0	1	1	1	1	0	0	2	4	3	1	0	3	5	3	3	5	3	3	5	3	3	5	3	2	4	2	3	5
707	37	3	0	1	0	0	0	0	0	1	0	0	0	0	1	1	0	0	1	1	2	4	2	1	0	3	5	3	3	5	3	3	5	3	3	5	3	2	5	2	3	3
688	37	1	1	0	0	0	0	0	0	1	1	1	0	1	0	1	1	1	1	1	2	5	3	1	1	3	4	3	2	4	2	3	5	3	1	4	3	2	4	2	3	4
582	37	4	0	1	0	0	0	0	0	0	0	0	0	1	1	1	0	0	1	1	2	4	3	0	0	2	5	3	2	5	3	2	5	3	2	5	3	3	5	3	2	5
104	37	4	0	1	1	0	0	0	0	0	0	0	1	0	1	1	1	0	1	1	2	4	3	0	0	2	4	3	2	4	3	2	4	3	2	4	3	2	4	3	2	4
242	37	3	0	1	0	0	0	0	0	0	1	1	0	1	1	1	1	0	1	1	2	5	3	0	0	2	5	3	2	4	3	2	5	3	2	4	3	3	5	3	2	4
354	37	3	0	1	0	0	0	0	0	1	0	0	0	0	1	1	0	0	1	1	2	4	3	0	0	2	5	3	2	5	3	3	5	3	2	5	3	3	5	3	2	5
661	37	3	0	1	0	0	0	0	0	0	0	0	0	0	1	1	0	0	1	1	2	4	3	0	0	2	4	3	2	4	3	1	4	3	1	4	3	2	4	3	2	4
793	37	3	0	1	0	0	0	0	0	0	0	1	0	0	1	1	1	1	1	1	2	4	2	0	0	1	4	3	2	4	3	2	5	3	2	4	3	3	5	3	2	4
569	37	3	0	1	0	0	0	0	0	0	0	1	1	1	1	1	1	0	1	1	2	4	2	0	0	2	4	3	2	4	3	2	4	3	2	4	3	2	4	3	2	4
164	37	4	1	0	0	0	0	0	0	0	0	0	1	0	1	1	0	1	1	1	2	4	2	0	0	2	4	3	2	4	2	2	4	3	2	4	3	2	4	3	2	4
155	37	3	0	1	0	0	0	0	0	1	1	1	1	0	1	1	0	0	1	1	2	4	3	0	0	2	4	2	2	5	2	3	5	3	3	5	3	3	5	3	2	5
237	37	3	1	0	0	0	0	0	0	0	1	0	0	1	1	1	0	0	1	0	1	4	3	1	0	1	4	3	1	4	3	1	3	3	1	3	3	1	3	3	1	3
697	37	3	1	0	0	0	0	0	0	1	0	1	1	0	1	1	1	1	1	1	1	3	2	1	0	2	4	3	1	4	3	2	3	2	1	5	3	1	5	3	1	5
515	38	4	1	1	0	0	0	0	0	0	0	0	0	0	1	1	1	1	1	0	2	4	3	0	0	2	4	2	3	4	3	1	3	1	1	3	1	3	5	3	2	4
182	38	3	1	0	0	0	0	0	0	0	1	1	1	1	1	1	0	1	1	0	2	4	2	0	0	2	5	3	2	5	3	2	5	3	2	3	1	1	2	1	2	3
228	38	3	0	1	0	0	0	0	0	1	0	1	1	1	1	1	1	1	1	1	2	4	3	0	1	1	1	1	1	1	1	1	1	1	1	1	1	1	1	1	1	1
871	38	3	0	1	0	0	0	0	0	0	0	1	0	0	1	1	1	0	1	1	3	5	1	1	0	3	5	1	3	5	1	3	5	3	3	5	2	3	5	2	3	5
670	38	2	1	0	0	0	0	0	0	0	0	0	0	0	1	0	0	0	1	0	2	5	2	0	0	3	5	3	3	5	2	3	5	2	3	5	2	3	4	3	2	5
136	38	3	0	1	0	0	0	0	0	0	0	1	1	1	1	1	1	0	1	1	1	3	2	0	1	2	4	3	2	4	3	2	3	2	2	3	2	2	3	2	2	3
819	38	3	0	1	0	0	0	0	0	0	1	1	1	1	1	1	1	1	1	1	2	3	2	0	0	2	4	2	2	4	2	2	4	2	2	4	2	2	4	2	2	3
189	38	4	0	1	0	0	0	0	0	1	0	1	0	0	1	1	0	1	1	1	3	5	3	1	1	3	5	3	3	5	3	3	4	3	3	4	3	3	4	3	3	4
321	38	4	1	1	0	0	0	0	0	0	1	0	0	0	1	1	0	0	1	1	2	5	3	0	1	3	5	3	3	5	3	3	5	3	3	5	3	3	5	3	3	5
150	38	4	0	0	0	0	1	0	0	0	0	1	0	1	1	1	0	0	1	1	3	5	3	0	0	3	5	3	3	5	3	3	5	3	3	5	3	3	5	3	3	5
46	38	4	0	1	0	0	1	0	0	0	0	0	0	0	1	1	1	0	1	1	3	5	3	0	0	3	5	3	3	5	3	3	5	3	3	5	3	3	5	3	3	5
94	38	3	1	0	0	0	0	0	0	0	0	1	0	1	1	1	0	0	1	1	1	4	3	0	0	3	5	3	3	5	3	3	5	3	3	5	3	3	5	3	3	5
99	38	3	0	1	0	0	0	0	0	0	0	0	1	0	1	1	0	1	1	1	2	5	3	0	0	2	5	3	2	5	3	2	5	3	2	5	3	2	5	3	3	5
472	38	3	0	1	0	0	0	0	0	0	0	0	0	0	1	1	0	0	1	1	2	5	3	0	0	1	5	3	2	5	3	3	5	3	3	5	3	3	5	3	3	5
746	38	3	0	1	0	0	0	0	0	0	0	0	1	1	1	1	1	1	1	1	2	4	3	0	0	3	5	3	3	5	3	2	4	3	3	5	3	3	5	3	3	5
550	38	2	0	1	0	0	0	0	0	0	0	0	1	0	1	1	1	0	1	1	3	2	2	0	0	3	3	1	3	4	2	3	4	3	3	4	3	3	4	3	3	ND
528	38	3	1	0	0	0	0	0	0	1	0	0	1	1	1	1	0	0	1	1	2	5	3	1	1	2	5	3	2	5	3	2	5	3	2	5	3	2	5	3	2	5
40	38	3	0	1	0	0	0	0	0	0	0	1	0	0	1	1	0	0	1	1	2	4	2	1	1	2	5	3	2	5	3	2	4	3	1	4	3	2	5	3	2	4
505	38	3	0	1	0	0	0	0	0	0	0	0	0	0	1	1	1	0	1	1	2	4	2	1	0	2	5	3	2	4	3	2	4	3	2	4	3	2	5	3	2	4
235	38	3	1	0	0	0	0	0	0	0	0	1	1	1	1	1	0	0	1	1	2	3	3	0	0	2	4	3	2	4	3	2	3	3	2	3	3	2	3	3	2	3
756	38	3	0	1	0	0	0	0	0	0	1	0	0	0	1	1	1	0	1	1	2	5	3	0	0	3	5	3	3	5	3	1	4	3	1	4	3	3	5	3	2	5
818	38	3	0	1	0	0	0	0	0	0	1	0	1	0	1	1	0	0	1	1	2	4	2	1	0	2	4	3	2	4	3	2	4	3	1	4	3	2	4	3	2	4
739	38	3	0	1	0	0	0	0	0	0	1	1	1	0	1	1	1	0	1	1	2	4	2	0	0	3	5	3	2	4	3	2	5	3	2	5	3	2	5	3	2	4
378	38	3	1	0	0	0	0	0	0	0	0	0	0	1	0	1	0	0	1	1	1	4	3	0	0	2	5	3	2	4	3	1	4	3	2	4	3	1	3	2	2	5
308	38	3	0	1	0	0	0	0	0	0	0	1	0	1	1	1	0	1	1	1	2	3	3	0	0	2	3	2	2	3	2	2	3	2	2	3	3	2	4	2	2	4
759	38	2	1	0	0	0	0	0	0	1	1	0	0	1	1	1	1	0	1	1	2	3	2	0	0	2	4	2	2	4	2	1	4	3	1	4	3	1	4	3	1	3
552	39	3	0	1	0	0	0	0	0	0	0	0	1	0	0	1	1	0	1	1	2	5	2	0	0	3	4	3	3	5	3	3	5	3	3	5	1	3	5	3	2	4
178	39	3	0	0	0	0	1	0	0	0	1	1	1	0	1	1	1	0	1	1	1	3	2	0	0	1	4	2	3	3	2	3	5	2	2	1	1	1	1	1	2	4
81	39	2	0	1	0	0	0	0	0	0	1	1	0	0	1	1	1	1	1	1	2	4	3	0	0	2	5	3	2	4	3	1	3	2	1	4	2	3	5	3	2	4
73	39	3	0	1	0	0	0	0	0	1	1	1	1	1	1	1	1	1	1	1	1	4	2	0	0	2	4	3	2	4	2	2	4	2	2	4	2	2	4	2	2	4
179	39	3	1	0	0	0	0	0	0	0	0	1	0	0	1	1	0	0	1	1	1	5	2	0	0	2	3	2	2	4	2	2	3	1	2	4	2	1	2	1	2	4
719	39	2	1	0	0	0	0	0	0	0	0	1	1	0	1	1	0	0	1	1	1	5	3	1	1	1	5	3	1	5	2	1	5	2	1	5	2	1	5	2	1	5
901	39	3	1	0	0	0	0	0	0	0	0	0	0	0	1	0	0	0	1	0	1	4	3	0	1	1	4	3	1	3	2	1	4	2	1	4	2	1	4	2	1	4
866	39	2	0	0	0	0	1	0	0	0	1	1	1	1	1	1	1	1	0	1	2	4	2	0	1	2	4	2	1	4	2	1	4	2	1	4	2	1	4	2	1	4
623	39	3	1	0	0	0	0	0	0	0	0	0	1	1	1	1	1	0	1	1	1	4	3	0	0	1	4	2	1	4	2	1	4	2	1	4	2	1	4	2	1	4
247	39	3	0	0	0	0	0	0	0	0	0	0	1	0	0	1	0	0	1	1	1	4	2	1	0	1	4	2	1	4	2	1	4	2	1	4	2	1	4	1	1	4
575	39	3	1	0	0	0	0	0	0	0	0	0	0	0	1	1	0	1	1	1	2	3	2	0	1	2	4	3	2	4	3	2	4	3	2	4	3	2	4	3	3	4
744	39	4	0	1	0	0	0	0	0	0	0	0	0	1	1	1	0	0	1	1	3	5	3	0	0	3	4	3	3	5	3	3	5	3	3	5	3	3	5	3	3	5
737	39	3	0	1	0	0	0	0	0	0	0	1	1	1	1	1	0	0	1	1	3	4	3	0	0	2	4	3	3	5	3	3	5	3	3	5	3	3	5	3	3	4
266	39	3	1	0	0	0	0	0	0	0	0	0	0	1	1	1	1	0	0	1	2	5	3	0	0	3	5	3	3	5	3	3	5	3	3	5	3	3	5	3	3	5
168	39	2	1	0	0	0	0	0	0	0	0	0	1	1	1	1	0	0	1	1	1	3	2	0	0	2	4	3	3	5	3	3	5	3	3	5	3	2	5	3	3	5
642	39	1	1	0	0	0	0	0	0	0	1	1	0	0	1	1	0	0	1	1	1	5	3	0	0	2	5	3	3	5	3	1	5	3	1	4	3	1	4	2	3	5
902	39	4	0	0	0	0	1	0	0	0	0	0	0	0	1	1	1	0	1	1	2	3	2	0	1	2	4	3	2	4	3	2	4	3	2	4	3	2	4	3	2	4
200	39	3	1	0	0	0	0	0	0	0	0	0	0	1	1	1	1	0	1	1	2	4	3	1	0	2	4	3	2	4	3	2	4	3	2	5	3	2	5	3	2	5
648	39	3	0	1	0	0	0	0	0	0	0	0	0	0	1	1	0	0	1	1	2	5	3	1	0	3	5	3	3	5	3	3	5	3	3	5	3	3	5	3	2	5
48	39	2	1	0	0	0	0	0	0	0	1	0	1	0	1	1	1	0	1	1	1	4	3	1	0	2	4	3	2	4	3	2	4	3	2	4	3	2	3	3	2	4
341	39	4	0	1	0	0	0	0	0	0	0	1	1	1	1	1	0	0	1	1	2	4	3	0	0	2	4	3	2	4	3	2	5	3	2	4	3	2	4	3	2	4
204	39	3	0	1	0	0	0	0	0	1	0	1	0	0	1	1	0	1	1	0	1	4	3	0	0	2	5	3	3	5	3	1	5	3	2	5	3	3	4	3	2	5
751	39	3	0	1	0	0	0	0	0	1	1	1	1	1	1	1	1	1	1	1	2	4	2	0	0	2	4	2	2	4	2	2	3	3	2	3	3	2	3	3	2	3
75	39	3	0	1	0	0	0	0	0	0	0	1	1	1	1	1	0	1	1	1	2	4	2	0	0	2	4	3	2	4	3	2	4	2	2	4	3	3	4	3	2	4
263	40	3	0	1	0	0	0	0	0	0	0	0	1	0	1	1	1	0	1	1	1	4	3	0	0	2	4	3	3	3	2	2	4	2	2	5	2	3	4	2	3	4
80	40	3	0	1	0	0	0	0	0	1	1	1	1	1	1	1	1	1	1	1	3	5	3	1	1	3	5	2	3	5	2	3	5	2	3	5	2	3	5	2	3	5
72	40	3	0	1	0	0	0	0	0	0	0	0	1	1	1	1	1	0	1	1	2	4	2	0	0	2	4	2	2	4	3	2	3	1	2	3	2	1	3	1	1	3
96	40	3	1	1	0	0	0	0	0	1	0	1	0	0	1	1	0	0	1	1	2	4	3	0	0	3	5	3	2	5	3	2	5	3	3	5	3	3	5	3	3	5
176	40	3	0	0	0	0	1	0	0	0	0	0	1	1	1	1	1	1	1	1	2	4	3	0	0	3	5	3	3	5	3	3	5	3	3	5	3	3	5	3	3	5
351	40	3	0	1	0	0	0	0	0	0	0	0	0	0	1	0	1	1	1	1	3	5	3	0	0	3	5	3	3	5	3	3	5	3	3	5	3	3	5	3	3	5
291	40	3	1	0	0	0	0	0	0	0	1	1	1	0	0	1	1	0	1	1	1	4	2	0	0	3	5	3	3	5	3	3	5	3	3	5	3	3	5	3	3	5
65	40	3	0	1	0	0	0	0	0	0	0	0	1	0	1	1	0	1	1	0	1	3	2	0	0	3	5	3	3	5	3	3	5	3	3	5	3	3	5	3	3	5
357	40	3	0	1	0	0	0	0	0	0	0	1	0	0	1	1	0	1	1	0	2	3	1	0	0	3	5	3	3	5	3	3	5	3	3	5	3	3	5	3	3	5
734	40	2	1	0	0	0	0	0	0	1	0	0	1	1	0	1	1	0	1	1	3	5	2	1	0	3	5	2	3	5	2	1	4	3	2	4	3	3	5	3	3	3
71	40	4	0	1	0	0	0	0	0	1	0	0	1	0	1	1	1	0	1	1	2	4	3	0	1	2	4	3	2	4	3	3	5	1	2	5	3	3	5	3	3	5
870	40	4	0	1	0	0	0	0	0	0	0	0	0	0	1	1	1	1	1	1	3	5	3	0	0	3	5	3	3	5	3	2	5	3	2	5	3	2	5	3	2	5
400	40	4	1	1	0	0	0	0	0	1	0	1	1	1	1	1	0	1	1	1	2	1	2	0	0	2	5	3	2	5	3	2	5	3	2	5	3	2	5	3	2	5
630	40	2	1	0	0	0	0	0	0	0	0	1	1	0	1	1	1	0	1	1	1	5	2	0	0	3	5	3	2	5	3	1	5	3	1	5	3	1	5	3	2	4
678	40	3	0	1	0	0	0	0	0	0	1	0	0	0	1	1	0	0	1	1	1	4	3	0	0	2	5	3	2	4	3	2	5	3	2	5	3	2	5	3	2	4
753	40	3	0	1	0	0	0	0	0	0	1	0	1	1	1	1	0	0	1	1	2	5	3	0	0	2	5	3	2	5	3	2	4	3	2	4	3	2	4	3	2	4
63	40	4	0	1	0	0	0	0	0	0	0	1	1	1	1	1	1	0	1	1	2	3	2	0	0	2	3	2	2	4	3	2	3	2	2	5	3	2	4	3	2	3
326	40	3	1	0	0	0	0	0	0	0	0	0	0	1	1	1	0	0	1	1	2	4	2	0	1	3	5	3	3	5	3	3	5	3	3	4	3	2	4	2	2	5
433	40	3	0	1	0	0	0	0	0	0	0	0	1	1	1	1	1	0	1	1	2	4	2	1	1	2	3	2	2	4	2	2	3	2	2	3	3	2	3	2	2	3
720	40	4	1	0	0	0	0	0	0	0	0	1	1	1	1	1	0	1	1	1	2	4	3	1	0	1	4	3	1	4	3	1	4	3	1	4	3	1	5	3	1	5
368	40	2	1	0	0	0	0	0	0	0	0	0	1	0	1	1	0	0	0	1	1	3	3	0	0	2	4	3	2	4	3	1	4	3	1	4	3	1	4	3	1	4
591	41	3	1	0	0	0	0	0	0	0	0	1	1	1	1	1	1	1	1	1	3	5	3	0	0	2	3	2	3	5	2	2	1	1	2	2	1	2	2	1	2	4
284	41	3	1	0	0	0	0	0	0	0	0	1	0	0	1	1	1	0	1	1	2	4	2	0	0	3	5	3	2	4	3	2	4	2	2	4	2	2	4	2	2	4
262	41	1	0	0	0	0	0	0	0	0	1	1	1	0	0	0	1	0	1	1	1	4	2	0	0	2	4	3	2	3	2	2	3	2	2	3	2	2	2	2	2	3
429	41	3	1	0	0	0	0	0	0	0	0	0	0	0	1	1	0	0	1	1	1	4	2	0	0	1	4	2	1	4	2	2	4	2	2	4	2	2	4	2	2	4
31	41	3	0	1	0	0	0	0	0	0	1	0	0	0	1	1	0	0	1	1	2	4	2	0	0	2	4	2	2	4	2	2	4	2	2	4	2	2	4	2	2	4
374	41	3	0	1	0	0	0	0	0	0	1	0	0	0	1	1	1	0	1	1	2	4	2	0	0	2	4	2	2	4	2	2	4	2	2	5	2	2	4	2	1	4
14	41	2	0	0	0	0	0	0	0	0	0	1	1	0	1	1	0	0	1	1	1	4	3	0	0	1	5	3	2	4	3	1	4	3	1	4	3	1	4	3	ND	ND
268	41	4	0	1	0	0	0	0	0	1	1	1	1	1	1	1	1	1	1	1	3	5	3	1	1	3	5	3	3	5	3	3	5	3	3	5	3	3	5	3	3	5
279	41	4	0	1	0	0	0	0	0	0	0	1	0	0	1	0	1	1	1	1	2	5	3	1	1	3	5	3	3	5	3	3	5	3	3	5	3	3	5	3	3	5
137	41	4	0	0	0	0	0	1	0	0	1	1	1	0	1	1	0	1	1	1	2	5	3	0	1	3	5	3	2	5	3	3	5	3	3	5	3	3	5	3	3	5
617	41	3	1	0	0	0	0	0	0	1	1	1	1	1	1	1	1	1	1	1	3	5	3	0	1	3	5	3	3	5	3	3	5	3	3	5	3	3	5	3	3	5
896	41	4	0	1	0	0	0	0	0	0	0	0	0	1	1	1	1	1	1	1	2	5	3	1	0	3	5	3	3	5	3	3	5	3	3	5	3	3	5	3	3	5
252	41	3	0	1	0	0	0	0	0	1	0	1	1	0	1	1	0	1	1	1	2	5	3	0	0	3	5	3	3	5	3	3	5	3	3	5	3	3	5	3	3	5
673	41	3	0	1	0	0	0	0	0	0	0	0	1	1	1	1	1	1	1	1	2	5	3	0	0	2	5	3	3	5	3	3	5	3	3	5	3	3	5	3	3	5
873	41	3	0	1	0	0	0	0	0	1	1	1	1	1	1	1	1	0	1	1	1	4	3	0	0	2	5	3	2	5	3	2	4	3	1	4	3	2	5	3	3	5
198	41	2	1	0	0	0	0	0	0	1	1	1	0	0	1	1	0	1	1	1	1	5	3	0	0	1	5	3	3	5	3	1	5	3	3	5	3	3	5	3	3	5
805	41	3	0	1	0	0	0	0	0	1	0	0	1	0	1	1	1	0	1	1	2	4	3	1	0	2	4	3	3	5	3	3	5	3	3	5	3	3	4	2	3	4
612	41	3	0	1	0	0	0	0	0	0	0	0	0	0	1	1	1	0	1	1	2	4	3	0	0	3	5	3	3	5	3	3	5	3	3	5	3	3	4	2	3	4
283	41	2	0	1	0	0	0	0	0	1	0	0	1	0	1	1	0	0	1	1	2	4	3	1	1	1	4	3	3	4	3	2	5	3	2	5	3	2	5	3	2	5
373	41	3	1	0	0	0	0	0	0	0	0	0	1	1	1	1	0	0	1	1	2	3	2	1	0	2	4	3	2	4	3	2	4	3	2	4	3	2	4	3	2	4
403	41	3	0	1	0	0	0	0	0	1	0	1	0	0	1	1	0	0	1	1	2	4	3	0	0	2	4	3	1	4	3	1	4	3	1	4	3	2	4	3	2	4
133	41	3	0	1	0	0	0	0	0	0	1	0	0	0	1	1	1	0	1	1	2	4	3	0	0	2	4	3	2	4	3	3	5	3	2	4	3	3	5	3	2	4
539	41	4	0	1	0	0	0	0	0	0	1	1	1	1	1	1	0	0	1	0	1	3	2	0	0	2	3	2	2	3	2	3	4	3	3	4	3	3	4	3	2	4
743	41	4	0	1	0	0	0	0	0	0	0	0	1	1	1	1	0	0	1	1	3	5	3	0	1	1	3	1	2	4	2	2	3	3	2	3	3	3	4	3	2	5
90	41	4	0	1	0	0	0	0	0	1	0	0	1	0	1	0	0	0	1	1	2	4	2	1	0	2	4	2	2	4	3	2	4	2	2	4	3	2	4	3	2	4
600	41	3	0	1	0	0	0	0	0	0	1	1	1	1	1	1	1	1	1	1	2	4	2	0	0	2	4	2	2	3	2	2	3	2	3	5	3	3	4	3	2	3
421	41	3	0	0	0	0	0	0	0	0	1	1	1	0	1	0	1	1	1	1	1	5	3	0	0	1	5	3	1	5	3	1	5	3	1	5	3	1	5	3	1	5
788	42	3	1	1	0	0	0	0	0	0	1	1	1	1	1	1	1	1	1	1	1	5	1	0	0	2	4	3	1	4	3	2	5	2	2	4	1	2	5	3	2	5
383	42	2	0	1	0	0	0	0	0	0	0	0	0	1	1	1	0	0	1	1	1	3	1	0	0	2	4	3	1	4	3	2	3	2	2	3	2	1	3	1	ND	ND
626	42	3	1	0	0	0	0	0	0	0	1	1	0	0	1	1	1	0	1	1	2	4	2	0	0	2	4	2	2	4	3	2	4	2	2	3	2	2	4	3	3	4
244	42	2	0	1	0	0	0	0	0	0	0	0	1	1	1	1	1	0	1	1	2	3	3	1	0	2	5	2	2	4	3	3	3	2	3	4	2	3	4	2	3	4
307	42	3	0	1	0	0	0	0	0	0	0	0	1	1	1	0	1	0	1	1	2	3	2	0	0	2	4	2	2	3	2	2	3	2	2	3	2	2	3	2	3	2
95	42	2	1	0	0	0	0	0	0	1	0	1	1	1	1	1	1	0	1	0	1	4	1	0	0	2	4	2	2	4	2	2	4	2	2	4	2	2	4	2	2	4
449	42	3	1	0	0	0	0	0	0	0	0	1	1	1	1	1	1	1	1	1	1	4	3	0	0	1	4	2	1	4	2	2	3	3	3	3	2	3	3	2	1	3
236	42	3	1	0	0	0	0	0	0	0	0	1	0	0	1	1	1	0	0	0	2	4	2	1	1	2	4	2	2	4	2	2	2	2	2	3	2	2	4	2	1	4
722	42	3	1	0	0	0	0	0	0	0	1	1	1	1	1	1	1	1	1	0	1	5	3	1	1	1	5	2	1	5	2	1	5	2	1	5	2	1	5	2	1	5
631	42	3	1	1	0	0	0	0	0	0	1	1	0	1	1	1	1	1	1	1	1	4	2	0	0	1	3	2	1	3	2	1	4	2	1	3	2	1	3	2	1	3
385	42	3	0	0	0	0	0	0	0	0	1	0	1	0	1	1	1	0	1	0	3	5	3	1	0	3	5	3	3	5	3	3	5	3	3	5	3	3	5	3	3	5
214	42	3	0	1	0	0	0	0	0	1	1	0	0	1	1	1	0	0	1	1	2	4	3	0	0	2	5	3	3	5	3	3	5	3	3	5	3	3	5	3	3	5
481	42	3	0	1	0	0	0	0	0	0	0	0	0	0	1	1	1	0	1	1	2	5	3	0	0	2	5	3	2	5	3	2	5	3	2	5	3	2	5	3	3	5
572	42	3	1	0	0	0	0	0	0	0	0	0	1	0	1	1	1	0	1	1	3	5	3	0	0	3	5	3	3	5	3	3	5	3	3	5	3	3	5	3	3	5
616	42	3	1	0	0	0	0	0	0	0	0	1	0	0	1	1	1	0	1	1	1	5	3	0	0	3	5	3	3	5	3	3	5	3	3	5	3	3	5	3	3	5
581	42	3	1	0	0	0	0	0	0	0	1	1	1	1	1	1	1	1	1	1	2	4	3	0	0	2	4	3	2	4	3	2	4	3	2	4	3	3	5	3	3	5
248	42	3	0	1	0	0	0	0	0	0	1	1	1	1	1	1	1	0	1	1	2	4	2	0	0	2	5	3	2	5	3	2	5	3	2	5	3	2	5	3	3	5
436	42	4	0	1	0	0	0	0	0	1	0	1	1	0	1	1	1	1	1	1	3	5	3	0	0	3	5	3	3	5	3	3	5	3	3	5	3	3	5	3	3	5
366	42	3	0	1	0	0	0	0	0	0	0	0	0	0	1	1	0	0	0	1	3	5	3	0	0	3	5	3	3	5	3	3	5	3	3	5	3	3	3	2	3	5
496	42	3	0	1	0	0	0	0	0	1	0	1	0	0	1	1	0	0	1	1	1	4	3	0	0	3	5	3	3	5	3	1	5	3	2	5	3	2	3	2	3	5
345	42	3	0	1	0	0	0	0	0	0	0	0	0	1	1	1	0	0	1	1	3	5	3	0	0	3	5	3	3	5	3	3	5	3	3	5	3	3	5	1	3	5
551	42	2	1	0	0	0	0	0	0	1	0	0	0	0	1	1	0	0	1	1	2	5	3	1	1	2	4	3	2	4	3	2	4	3	2	5	3	2	4	3	2	4
56	42	4	0	1	0	0	0	0	0	0	1	0	1	0	1	1	1	1	1	1	2	5	3	0	1	2	5	3	2	5	3	2	5	3	1	5	3	2	5	3	2	5
640	42	3	0	1	0	0	0	0	0	1	1	1	1	1	1	1	1	1	1	1	2	4	3	0	0	2	4	3	2	4	3	2	5	3	2	5	3	2	5	3	2	5
857	42	3	0	1	0	0	0	0	0	0	0	0	0	0	1	1	1	0	1	1	2	4	3	0	0	2	4	3	2	4	3	2	4	3	2	4	3	2	4	3	2	4
323	42	3	0	1	0	0	0	0	0	0	0	0	0	0	1	1	0	0	1	1	2	4	3	0	0	2	5	3	3	5	3	3	5	3	3	5	3	3	5	3	2	4
295	42	4	0	1	0	0	0	0	0	0	1	0	1	0	1	1	0	0	1	1	2	4	2	0	0	2	4	3	2	4	3	2	4	3	2	4	3	2	4	3	2	4
390	43	3	0	1	0	0	0	0	0	1	0	1	0	1	1	1	1	1	0	0	2	4	1	1	1	1	4	1	1	5	2	1	4	2	1	4	1	1	5	1	1	5
194	43	4	1	0	0	0	0	0	0	0	0	0	0	1	1	1	0	0	1	1	1	4	3	0	0	2	4	3	3	5	3	2	5	3	1	5	2	2	4	3	3	5
415	43	4	0	1	0	0	0	0	0	0	0	0	1	0	1	1	0	1	1	1	2	5	2	1	1	2	5	3	2	5	3	3	4	2	2	4	2	2	4	2	2	4
107	43	3	0	0	0	1	0	0	0	0	1	0	1	1	1	1	1	1	1	0	2	4	3	1	0	2	4	2	2	4	3	2	4	2	2	4	2	2	4	2	2	4
458	43	3	0	1	0	0	0	0	0	1	1	1	1	1	1	1	1	1	1	1	2	3	2	1	0	2	3	2	2	3	2	2	3	2	2	3	2	2	3	2	2	3
854	43	3	0	1	0	0	0	0	0	0	0	1	0	0	1	1	0	0	1	1	2	4	2	0	0	2	3	2	2	3	2	2	3	2	2	3	2	2	3	2	2	3
467	43	3	1	0	0	0	0	0	0	0	0	1	1	1	1	1	0	0	1	1	2	4	3	1	1	3	5	3	3	5	3	3	4	3	3	4	3	2	5	3	3	5
465	43	3	1	0	0	0	0	0	0	0	0	1	1	1	1	1	0	0	1	1	1	3	2	1	1	3	5	3	3	5	3	3	5	3	3	5	3	3	5	3	3	5
883	43	4	1	0	0	0	0	0	0	0	0	1	0	1	1	1	0	0	1	1	3	5	3	0	0	3	5	3	3	5	3	3	5	3	3	5	3	3	5	3	3	5
463	43	3	0	1	0	0	0	0	0	0	1	0	0	0	1	1	1	0	1	1	2	4	3	0	0	3	5	3	3	5	3	3	5	3	3	5	3	3	5	3	3	5
475	43	3	1	0	0	0	0	0	0	1	1	0	0	1	1	1	1	0	1	1	2	4	3	0	0	2	5	3	2	5	3	2	4	3	2	4	3	2	3	3	3	4
565	43	3	1	1	0	0	0	0	0	0	0	0	0	1	1	1	0	0	1	1	2	5	3	1	0	3	5	3	3	5	3	3	5	3	3	5	3	3	5	3	3	5
839	43	4	0	1	0	0	0	0	0	0	1	1	1	0	1	1	0	1	1	1	2	4	3	0	0	2	4	3	2	4	3	3	4	3	3	4	3	3	4	3	3	4
330	43	4	1	0	0	0	0	0	0	0	1	1	1	1	1	1	1	1	1	1	2	4	2	1	0	2	5	3	2	5	3	3	5	3	2	4	3	3	5	3	2	4
300	43	3	1	0	0	0	0	0	0	0	0	1	1	0	1	1	0	0	1	1	2	3	3	0	0	3	5	3	3	5	3	3	5	3	3	5	3	3	5	3	2	4
797	43	3	1	0	0	0	0	0	0	1	0	0	0	1	1	1	0	0	1	1	2	5	3	0	0	3	5	3	2	5	3	2	5	3	2	5	3	2	5	3	2	5
205	43	4	0	0	0	0	1	0	0	0	0	1	0	0	1	1	0	0	1	1	2	5	2	0	0	2	4	3	2	4	3	2	4	3	3	5	3	3	5	3	2	5
522	43	3	0	1	0	0	0	0	0	0	0	0	1	0	1	1	0	0	1	1	2	4	2	0	0	2	5	3	2	5	3	2	4	3	2	5	3	2	5	3	2	5
694	43	3	1	0	0	0	0	0	0	1	1	1	1	1	1	1	1	1	1	1	2	4	3	1	1	2	4	3	2	3	3	1	3	2	2	3	3	2	3	2	2	3
121	43	2	1	0	0	0	0	0	0	0	1	1	1	1	1	1	1	0	1	1	3	3	2	0	0	3	5	3	3	5	2	1	5	2	3	5	3	1	5	2	2	5
825	43	3	0	0	0	0	1	0	0	0	1	1	0	1	1	1	1	0	0	1	2	4	3	1	1	2	5	3	2	5	3	1	4	3	3	5	3	1	4	3	1	3
30	44	4	0	1	0	0	0	0	0	0	0	0	1	0	1	1	0	0	1	1	2	3	2	0	0	3	3	2	3	3	2	2	3	2	3	3	2	3	3	2	3	3
660	44	4	0	1	0	0	0	0	0	0	0	0	0	0	1	1	1	0	1	1	2	4	2	0	0	2	4	2	2	4	2	2	4	2	2	4	2	2	4	2	2	4
590	44	3	1	0	0	0	0	0	0	1	1	1	1	1	1	1	1	1	1	1	1	3	2	0	0	2	4	2	2	4	2	1	4	1	2	4	2	2	4	2	2	4
130	44	3	1	0	0	0	0	0	0	0	1	1	1	0	1	1	1	1	1	1	2	4	3	0	1	3	5	3	3	5	3	3	5	3	3	5	3	3	5	3	3	5
662	44	3	0	1	0	0	0	0	0	0	0	0	0	1	1	1	0	0	1	1	3	5	3	0	1	3	5	3	3	5	3	3	5	3	3	5	3	3	5	3	3	5
54	44	2	1	0	0	0	0	0	0	0	0	1	1	1	1	0	0	1	1	1	1	4	3	0	0	2	4	3	2	4	3	1	4	3	1	4	3	1	4	3	3	4
547	44	3	0	1	0	0	0	0	0	0	0	0	1	1	0	1	1	0	1	1	2	4	2	0	0	3	5	3	3	5	3	3	5	3	3	5	3	3	5	3	3	5
926	44	3	1	0	0	0	0	0	0	0	0	1	0	1	1	0	1	0	1	1	1	3	2	0	0	2	5	3	2	5	3	1	5	3	1	5	3	1	5	3	3	5
339	44	3	1	0	0	0	0	0	0	0	0	1	0	0	1	1	1	0	1	1	1	4	2	0	0	3	5	3	3	5	3	3	4	2	3	5	3	3	4	2	3	5
634	44	3	1	1	0	0	0	0	0	1	0	1	1	0	1	1	0	0	1	1	1	4	3	1	1	2	5	3	2	5	3	2	5	3	3	5	3	2	5	3	2	5
401	44	3	1	0	0	0	0	0	0	0	0	0	1	0	1	1	0	0	1	1	2	4	3	0	0	2	5	3	2	5	3	2	5	3	2	5	3	2	5	3	2	5
698	44	2	0	1	0	0	0	0	0	0	1	0	1	1	1	1	1	1	1	1	2	4	3	0	0	2	5	3	2	5	3	3	5	3	3	5	3	3	5	3	2	5
555	44	3	0	1	0	0	0	0	0	0	0	0	1	1	1	1	1	0	1	1	1	3	3	0	0	2	4	3	2	4	3	2	3	3	2	4	3	2	3	3	2	3
638	44	2	1	0	0	0	0	0	0	0	0	0	0	1	1	1	0	0	1	1	2	5	3	0	0	1	4	2	2	4	2	2	5	2	2	4	3	2	5	3	2	5
596	44	3	1	0	0	0	0	0	0	1	0	1	0	0	1	1	0	0	1	1	2	5	3	0	0	2	4	3	2	4	3	2	4	3	2	4	3	3	4	3	1	4
728	44	3	0	1	0	0	0	0	0	1	0	1	0	0	1	1	0	0	1	1	1	4	2	0	0	2	5	3	2	5	3	1	5	3	1	5	3	2	5	3	1	5
727	44	2	0	1	0	0	0	0	0	0	0	1	0	0	1	1	0	0	1	1	1	4	2	0	0	1	5	3	1	5	3	1	5	3	1	5	3	2	5	3	1	5
87	45	2	0	0	0	0	0	1	0	0	0	1	0	0	1	1	1	0	1	1	1	4	3	1	1	1	4	3	1	4	3	1	3	2	2	2	1	2	3	1	2	4
462	45	3	0	1	0	0	0	0	0	0	0	0	0	0	1	1	1	0	1	1	2	3	2	0	0	2	4	3	2	3	2	2	3	2	2	3	2	2	4	3	3	4
377	45	3	1	0	0	0	0	0	0	0	0	1	0	0	1	1	0	0	1	1	1	4	2	0	0	2	4	2	2	4	2	1	2	2	2	3	2	3	3	2	3	5
313	45	3	0	1	0	0	0	0	0	0	1	1	1	1	1	1	1	1	1	1	1	1	2	0	0	3	4	3	2	5	2	1	5	2	1	5	2	1	5	2	1	5
471	45	3	0	1	0	0	0	0	0	0	0	0	0	1	1	1	1	1	0	0	2	3	2	1	1	3	5	3	3	5	3	3	5	3	3	5	3	3	5	3	3	5
609	45	3	0	1	0	0	0	0	0	1	0	1	0	0	1	1	1	1	1	1	1	4	3	0	1	3	5	3	3	5	3	3	5	3	3	5	3	3	5	3	3	5
549	45	3	0	1	0	0	0	0	0	0	0	0	0	0	1	1	0	1	1	1	3	5	3	0	1	3	5	3	3	5	3	3	5	3	3	5	3	3	5	3	3	5
6	45	3	0	1	0	0	0	0	0	0	0	0	1	0	1	1	1	0	1	1	3	5	3	0	0	3	5	3	3	5	3	3	5	3	3	5	3	3	5	3	3	5
389	45	3	1	0	0	0	0	0	0	1	0	0	0	0	0	1	0	1	1	1	3	5	3	0	0	2	4	3	3	5	3	3	5	3	3	5	3	3	5	3	3	5
370	45	3	0	1	0	0	0	0	0	0	1	1	1	1	1	1	0	1	1	1	1	3	1	0	0	2	5	3	2	5	3	2	5	3	2	5	3	3	5	3	3	5
286	45	3	0	0	0	0	0	1	0	0	0	0	1	0	1	1	0	0	1	1	2	4	3	0	0	3	5	3	3	5	3	3	5	3	3	5	3	2	3	2	3	5
745	45	4	1	0	0	0	0	0	0	0	0	1	0	1	1	1	1	1	0	1	2	4	3	0	1	3	5	3	3	5	3	3	5	3	3	5	3	3	5	3	2	5
803	45	3	0	1	0	0	0	0	0	0	1	1	1	0	1	1	0	1	1	1	2	4	2	0	1	2	4	3	2	4	3	2	4	3	2	4	3	2	4	3	2	4
769	45	4	1	0	0	0	0	0	0	0	1	1	1	1	1	1	0	1	1	1	1	4	3	1	0	3	4	3	2	4	3	2	4	3	2	4	3	2	4	3	2	4
92	45	3	0	1	0	0	0	0	0	0	0	1	0	0	1	1	0	0	1	1	2	4	3	0	0	2	4	3	2	3	3	2	3	3	2	3	3	2	3	3	2	3
322	45	3	1	0	0	0	0	0	0	0	0	1	0	1	1	1	0	0	0	1	2	4	3	0	0	2	5	3	2	5	3	3	5	3	3	5	3	3	5	3	2	5
882	45	3	0	1	0	0	0	0	0	0	0	1	1	0	0	1	1	0	0	0	1	4	3	0	0	2	4	3	2	5	3	2	5	3	2	5	3	2	5	3	2	5
356	45	3	1	0	0	0	0	0	0	0	1	1	0	0	1	1	0	1	1	1	2	3	2	0	0	2	4	3	2	4	3	2	4	3	2	4	3	2	3	2	2	3
285	45	3	1	0	0	0	0	0	0	0	1	0	0	0	1	1	0	0	1	1	2	4	1	0	0	1	4	2	2	4	2	1	4	3	2	4	3	1	4	1	2	4
306	46	3	0	1	0	0	0	0	0	1	0	1	0	0	1	1	0	0	1	0	3	3	1	1	0	3	3	1	3	3	1	3	3	1	3	3	1	3	3	1	3	3
774	46	4	0	1	0	0	0	0	0	0	0	0	1	1	1	1	0	1	1	1	2	4	3	0	0	2	4	3	2	4	3	2	4	2	2	4	2	2	4	2	2	4
428	46	4	0	0	0	0	1	0	0	1	0	0	0	1	1	1	1	0	1	1	1	4	2	1	0	2	4	3	2	3	2	1	3	2	1	3	2	2	3	2	2	3
184	46	2	1	0	0	0	0	0	0	0	0	1	0	0	1	1	1	0	1	1	2	4	2	0	0	2	5	3	2	4	2	2	4	2	2	4	2	2	3	2	2	3
380	46	3	1	0	0	0	0	0	0	0	0	1	0	1	1	1	0	0	1	1	2	3	2	1	0	2	3	2	2	5	2	2	5	2	2	5	2	2	5	2	2	5
76	46	4	0	1	0	0	0	0	0	0	1	1	1	1	1	1	1	1	1	0	1	3	2	0	0	1	3	2	1	3	2	2	3	2	2	3	2	2	3	2	2	3
70	46	3	0	1	0	0	0	0	0	0	0	0	0	0	1	1	1	0	1	1	2	5	3	0	1	3	5	3	3	5	3	3	5	3	3	5	3	3	5	3	3	5
442	46	2	1	0	0	0	0	0	0	0	1	1	1	0	1	1	0	0	1	1	2	5	3	1	0	2	5	3	2	5	3	3	5	3	3	5	3	3	5	3	3	5
711	46	2	1	0	0	0	0	0	0	0	1	1	1	0	1	1	0	0	1	1	2	5	3	1	0	2	5	3	2	5	3	3	5	3	3	5	3	3	5	3	3	5
11	46	3	0	1	0	0	0	0	0	0	1	1	0	1	1	1	1	0	1	1	3	5	3	0	0	3	5	3	3	5	3	3	5	3	3	5	3	3	5	3	3	5
382	46	3	0	1	0	0	0	0	0	0	0	1	1	1	1	0	0	0	0	1	2	4	3	0	0	3	5	3	3	5	3	3	4	3	2	3	3	2	4	3	3	5
780	46	3	1	0	0	0	0	0	0	0	0	0	0	0	1	1	1	0	0	1	3	4	3	0	0	3	5	3	3	5	3	3	5	3	3	5	3	3	5	3	3	5
7	46	2	1	0	0	0	0	0	0	1	1	1	1	1	1	1	1	1	1	1	2	4	3	0	0	3	5	3	3	4	3	3	4	3	3	4	3	3	4	3	3	4
444	46	3	0	1	0	0	0	0	0	0	1	0	1	1	0	1	0	1	1	1	1	5	2	0	0	3	5	3	3	5	3	3	5	3	3	5	3	3	5	3	3	5
102	46	4	0	1	0	0	0	0	0	1	0	1	0	1	1	1	1	1	1	1	2	5	3	0	0	2	4	3	2	4	3	3	4	3	2	4	3	3	5	3	3	5
538	46	3	0	1	0	0	0	0	0	0	0	0	1	0	1	1	1	0	1	1	2	4	3	1	0	2	5	3	2	5	3	3	5	3	2	5	3	2	5	3	2	5
220	46	2	1	0	0	0	0	0	0	0	0	1	1	0	1	1	1	1	1	1	2	4	2	0	0	2	4	3	2	4	3	2	4	3	2	4	3	2	4	3	2	4
468	46	3	1	1	0	0	0	0	0	0	1	1	1	0	1	1	1	0	1	1	1	4	2	0	0	2	5	3	2	5	3	2	4	3	2	4	3	2	3	2	2	4
201	46	3	1	0	0	0	0	0	0	0	0	0	1	1	1	1	0	0	1	1	2	3	2	0	0	2	3	3	2	4	3	2	4	2	2	5	3	2	5	1	2	5
554	46	2	1	0	0	0	0	0	0	0	1	1	1	1	1	1	1	1	1	1	1	5	3	1	0	2	5	3	2	5	3	2	5	3	1	5	3	1	5	3	1	5
438	46	3	0	1	0	0	0	0	0	0	0	1	1	0	1	1	0	0	1	1	2	4	2	0	0	2	5	3	3	5	3	3	5	1	3	5	3	3	5	3	1	3
693	47	2	0	1	0	0	0	0	0	1	1	1	1	1	1	1	1	1	1	1	3	3	1	1	1	3	1	1	3	1	1	3	4	1	3	5	1	3	4	1	3	4
545	47	3	1	0	0	0	0	0	0	0	0	0	1	1	1	1	1	1	1	1	2	4	3	1	1	2	3	3	2	4	3	2	4	3	1	3	2	3	4	3	3	5
396	47	3	0	0	0	0	1	0	0	0	1	1	1	1	1	1	1	1	1	1	2	4	2	0	0	3	5	3	3	4	3	1	3	1	2	3	2	2	4	2	3	5
381	47	3	0	1	0	0	0	0	0	0	0	1	1	1	1	1	1	0	1	1	2	5	3	0	0	1	4	2	2	5	3	2	4	2	1	4	2	1	3	2	2	5
10	47	1	0	0	0	0	0	0	0	0	1	1	1	1	1	1	1	1	1	1	2	2	2	0	0	2	2	2	2	2	2	2	2	2	2	2	2	2	2	2	2	2
767	47	1	0	0	0	0	0	0	0	0	1	0	1	0	1	1	1	1	0	1	1	3	2	0	0	1	3	2	2	5	2	2	5	2	2	5	2	2	5	2	2	5
83	47	3	0	1	0	0	0	0	0	0	1	1	1	1	1	1	1	1	1	1	2	4	3	0	0	2	4	3	2	5	3	1	5	2	2	5	2	1	5	1	2	5
470	47	4	0	1	0	0	0	0	0	0	0	0	0	0	1	1	0	1	1	1	1	4	2	0	0	2	4	2	2	4	2	1	4	2	1	4	2	1	4	2	1	4
786	47	1	1	0	0	0	0	0	0	0	1	0	1	1	1	1	1	0	1	1	1	5	3	1	1	1	5	2	1	5	2	1	5	2	1	5	2	1	5	1	1	5
318	47	3	1	0	0	0	0	0	0	0	0	1	1	0	1	1	0	0	0	1	1	4	2	1	0	2	4	3	3	4	3	2	4	3	3	4	3	3	4	3	3	4
657	47	2	1	0	0	0	0	0	0	0	0	0	0	1	1	1	1	0	1	1	2	5	3	0	0	3	5	3	3	5	3	3	5	3	3	5	3	3	5	3	3	5
763	47	3	0	1	0	0	0	0	0	1	1	0	1	1	1	1	1	1	1	1	3	5	3	0	0	3	5	3	3	5	3	2	5	3	2	5	3	3	5	3	3	5
391	47	4	1	0	0	0	0	0	0	1	0	0	1	0	1	1	0	0	1	1	2	4	2	1	0	3	5	3	3	5	3	3	5	3	3	5	3	3	5	1	3	5
524	47	3	0	1	0	0	0	0	0	0	1	1	1	1	1	1	1	1	1	1	1	4	3	1	1	2	4	3	2	4	3	2	4	3	2	4	3	3	4	3	2	4
427	47	3	0	1	0	0	0	0	0	0	0	1	0	0	1	1	1	1	1	1	2	5	3	0	1	2	5	3	2	5	3	2	5	3	2	5	3	2	5	3	2	5
117	47	3	1	0	0	0	0	0	0	1	1	1	1	1	1	1	0	0	1	1	2	4	2	0	1	2	5	3	2	5	3	2	5	3	2	5	3	2	5	3	2	5
911	47	2	0	1	0	0	0	0	0	1	1	1	1	1	1	1	1	0	1	1	2	4	3	1	0	2	4	3	2	4	3	2	5	3	2	4	3	2	4	3	2	4
897	47	4	1	1	0	0	0	0	0	0	0	0	0	1	1	1	1	1	1	1	2	5	3	0	0	2	5	3	2	5	3	2	5	3	2	5	3	2	5	3	2	5
912	47	3	0	1	0	0	0	0	0	0	1	0	1	1	1	1	0	0	1	1	2	4	2	0	0	2	4	3	2	5	3	2	5	3	2	5	3	2	5	3	2	5
52	47	2	1	0	0	0	0	0	0	0	1	0	0	1	1	1	1	1	1	1	3	4	2	0	0	3	5	3	3	5	3	3	5	3	3	5	3	3	5	3	2	5
607	47	3	1	0	0	0	0	0	0	0	0	0	0	1	1	1	1	0	1	1	1	4	3	0	0	2	4	3	2	4	3	1	3	2	2	3	3	2	3	3	2	3
809	47	3	1	0	0	0	0	0	0	0	0	0	0	0	1	1	1	1	1	1	2	4	3	0	0	2	4	3	2	5	3	2	5	3	2	5	3	2	4	2	2	4
757	48	1	0	0	0	0	0	1	0	0	0	0	0	1	1	1	0	1	1	1	2	4	2	0	0	3	5	3	3	5	3	2	4	2	2	4	2	3	5	3	3	5
93	48	3	0	1	0	0	0	0	0	0	1	1	1	1	1	1	1	0	1	1	3	4	2	1	0	3	4	2	3	4	2	3	4	2	3	4	2	3	4	2	3	4
3	48	2	0	0	0	0	0	0	0	0	0	1	0	0	1	1	1	0	1	1	1	4	2	0	0	1	4	2	1	4	2	1	4	2	1	4	2	1	4	2	1	4
82	48	3	1	0	0	0	0	0	0	1	0	1	1	1	1	1	0	0	1	1	2	4	3	0	0	3	4	3	3	4	3	2	5	3	3	5	3	3	5	3	3	5
309	48	2	1	0	0	0	0	0	0	1	1	1	1	1	1	1	1	1	1	1	3	4	3	0	0	3	5	3	3	5	3	3	5	3	3	5	3	3	5	3	3	5
419	48	2	1	0	0	0	0	0	0	0	1	1	1	1	1	1	1	1	1	1	3	5	3	0	0	3	5	3	3	5	3	3	5	3	3	5	3	3	5	3	3	5
822	48	3	1	0	0	0	0	0	0	0	0	0	0	0	1	1	0	0	1	1	1	5	3	1	0	3	5	3	3	5	3	3	5	3	3	5	3	3	5	3	3	5
420	48	3	1	0	0	0	0	0	0	0	0	0	0	1	1	1	0	0	1	1	2	5	3	1	1	3	5	3	3	5	3	2	5	3	2	5	3	2	5	3	2	5
799	48	3	1	0	0	0	0	0	0	0	1	1	1	1	1	1	0	0	1	1	2	5	3	0	0	2	5	3	2	5	3	2	5	3	2	5	3	2	5	3	2	5
520	48	3	1	0	0	0	0	0	0	1	1	1	1	1	1	1	1	1	1	1	2	3	3	0	0	2	4	3	3	4	3	3	5	3	3	5	3	3	5	3	2	5
527	48	3	0	0	0	0	1	0	0	0	0	0	0	0	1	1	0	0	1	1	2	4	2	1	0	2	5	3	2	5	3	2	4	2	2	5	3	2	4	2	2	4
404	49	2	1	0	0	0	0	0	0	0	1	0	0	1	1	1	1	1	1	1	2	4	2	1	1	2	3	2	1	3	1	3	1	1	3	3	2	3	2	1	3	2
250	49	3	0	1	0	0	0	0	0	0	0	0	0	0	1	1	0	0	1	1	2	4	2	0	0	2	4	2	2	4	2	2	3	2	2	3	2	2	3	2	2	3
259	49	2	0	1	0	0	0	0	0	1	1	0	1	1	1	1	1	1	1	1	2	3	2	1	0	2	5	2	2	5	3	1	5	2	1	5	2	1	5	2	1	4
301	49	3	0	0	0	0	1	0	0	1	1	1	1	1	1	1	1	0	1	1	3	5	3	1	1	1	3	2	2	3	2	1	3	2	1	3	2	1	3	2	1	3
447	49	2	0	0	0	0	0	0	0	0	0	1	0	0	1	1	1	0	0	0	1	4	2	0	0	1	4	2	1	4	2	1	4	2	1	4	2	1	4	2	1	4
624	49	2	0	0	0	0	0	0	0	0	0	1	0	0	1	1	1	0	0	0	1	4	2	0	0	1	4	2	1	4	2	1	4	2	1	4	2	1	4	2	1	4
240	49	2	0	1	0	0	0	0	0	0	1	1	1	1	1	1	1	1	1	1	2	5	3	1	1	3	5	3	3	5	3	3	5	3	3	5	3	3	5	3	3	5
310	49	4	0	0	0	0	1	0	0	1	0	0	0	0	1	1	1	1	1	1	2	5	3	0	1	2	5	3	3	5	3	3	5	3	3	5	3	3	5	3	3	5
644	49	4	1	0	0	0	0	0	0	0	1	0	0	0	1	1	0	1	1	1	2	5	3	0	0	2	5	3	3	5	3	2	5	3	3	5	3	3	5	3	3	5
796	49	2	1	0	0	0	0	0	0	0	0	1	1	0	1	1	1	0	1	1	1	5	3	0	0	2	5	3	1	5	3	2	5	3	3	4	3	1	5	3	3	5
113	49	4	0	1	0	0	0	0	0	0	0	1	0	0	1	0	0	0	1	0	2	3	2	0	0	3	5	3	3	5	3	3	5	3	3	5	3	3	5	3	3	5
512	49	3	0	1	0	0	0	0	0	1	1	1	1	0	1	1	1	1	1	1	1	3	2	0	0	3	5	3	3	5	3	3	5	3	3	5	3	3	5	3	3	5
15	49	3	0	1	0	0	0	0	0	0	0	0	0	1	1	1	0	0	1	1	1	3	3	0	0	3	5	3	3	5	3	3	5	3	3	5	3	3	5	3	3	5
141	49	3	0	1	0	0	0	0	0	0	0	0	0	0	1	1	0	0	1	0	1	4	2	0	0	3	4	3	3	4	3	3	3	2	3	4	3	3	3	3	3	4
878	49	3	1	0	0	0	0	0	0	0	0	1	1	1	1	1	1	1	1	1	2	3	2	1	1	2	4	3	2	3	3	2	4	3	2	4	3	2	4	3	2	4
41	49	3	1	0	0	0	0	0	0	0	0	1	1	1	1	1	0	0	1	1	2	4	2	0	1	2	4	3	2	4	3	2	4	3	2	3	3	2	4	3	2	3
44	49	3	0	1	0	0	0	0	0	0	1	0	0	0	1	1	1	1	1	1	2	5	3	1	0	3	5	3	3	5	3	3	5	3	3	5	3	3	5	3	2	5
827	49	2	1	1	0	0	0	0	0	0	0	1	1	0	1	1	0	0	1	0	2	4	3	1	0	2	4	3	2	4	3	2	4	3	2	4	3	2	4	3	2	4
922	49	4	0	0	0	0	0	0	0	0	0	0	0	0	0	1	1	0	1	1	2	5	3	0	0	2	5	3	2	5	3	2	5	3	2	5	3	2	5	3	2	5
395	49	3	1	0	0	0	0	0	0	0	0	1	1	0	1	1	0	0	1	1	1	4	3	0	0	2	4	3	2	4	3	2	4	3	2	4	3	2	4	3	2	4
315	49	3	1	0	0	0	0	0	0	0	0	0	0	0	1	1	1	1	1	1	2	4	3	0	0	2	4	3	1	4	3	1	3	3	2	4	3	2	4	3	2	4
132	49	2	0	1	0	0	0	0	0	1	0	1	1	1	1	1	1	0	1	1	3	5	3	0	0	2	4	3	2	4	3	3	5	3	2	4	3	3	5	3	2	4
422	49	1	0	0	0	0	0	0	0	0	0	1	0	1	0	0	0	0	1	1	2	4	3	1	1	2	4	3	1	4	3	1	4	3	1	4	3	1	4	3	1	4
257	50	3	0	1	0	0	0	0	0	0	0	1	1	1	1	1	1	1	1	1	2	4	2	0	1	2	4	3	2	4	3	2	2	1	2	3	1	2	5	3	2	5
372	50	3	0	1	0	0	0	0	0	0	1	1	1	0	1	1	1	1	1	1	2	4	3	0	0	2	5	3	3	5	2	3	4	2	3	4	2	3	5	3	3	5
435	50	3	0	1	0	0	0	0	0	0	0	1	0	0	1	1	1	0	1	1	1	4	2	0	0	3	4	3	3	4	3	2	3	2	2	3	2	3	5	3	2	4
346	50	3	1	0	0	0	0	0	0	0	1	0	1	0	0	1	1	0	1	1	3	5	3	1	0	2	5	3	3	5	3	2	5	2	2	5	2	2	5	2	2	5
875	50	2	1	0	0	0	0	0	0	1	1	1	1	1	1	1	1	1	1	1	3	5	3	0	0	2	4	3	2	4	3	2	4	2	2	4	2	2	4	2	2	4
469	50	4	1	0	0	0	0	0	0	0	0	1	1	1	1	1	0	0	1	1	1	4	2	0	0	2	4	3	2	4	3	2	3	2	2	3	2	2	3	2	2	3
879	50	3	0	0	0	0	0	1	0	0	0	1	0	0	1	1	0	0	1	1	2	5	3	1	0	3	5	2	2	4	2	2	4	2	2	4	2	1	2	1	2	3
610	50	3	0	1	0	0	0	0	0	1	0	0	1	0	0	1	0	0	1	1	1	4	2	1	1	2	4	3	2	4	3	3	5	3	3	5	3	3	5	3	3	5
841	50	3	0	1	0	0	0	0	0	0	0	0	1	0	1	1	0	0	1	1	2	5	3	1	0	3	4	3	3	4	3	3	4	3	3	4	3	3	4	3	3	5
702	50	4	0	1	0	0	0	0	0	0	1	1	0	1	1	1	1	1	1	1	2	4	3	0	0	2	4	3	2	4	3	2	4	3	2	4	3	2	4	3	3	4
511	50	3	0	1	0	0	0	0	0	0	1	1	1	0	1	1	0	0	1	1	1	4	2	0	0	2	5	3	2	5	3	3	5	3	3	5	3	3	5	3	3	5
84	50	2	0	1	0	0	0	0	0	0	0	0	1	0	1	1	1	0	1	1	1	3	1	0	0	2	5	3	3	5	3	3	5	3	3	5	3	3	5	3	3	5
114	50	4	0	0	0	0	1	0	0	0	0	1	1	1	1	1	0	1	1	1	3	5	3	0	0	3	5	3	3	5	3	3	5	3	3	5	3	3	5	3	3	5
317	50	3	1	0	0	0	0	0	0	0	1	0	0	0	1	1	1	1	1	1	1	4	3	1	1	2	4	3	2	4	3	1	4	3	1	4	3	1	4	3	2	4
163	50	3	1	0	0	0	0	0	0	0	0	0	0	1	1	1	0	0	1	1	2	4	2	0	0	2	4	3	2	4	3	2	4	3	2	4	3	2	4	3	2	4
371	50	3	0	1	0	0	0	0	0	0	0	1	1	1	1	1	0	0	1	1	2	4	2	0	0	2	4	3	2	5	3	1	4	3	2	4	3	2	4	3	2	4
261	50	2	0	1	0	0	0	0	0	0	0	1	0	1	1	1	0	1	1	1	1	4	2	0	0	2	4	3	2	4	3	2	4	3	2	4	3	2	4	3	2	4
846	51	2	0	1	0	0	0	0	0	0	0	0	0	1	1	1	1	0	0	1	2	4	3	0	1	2	4	3	2	4	3	3	4	1	3	4	1	3	4	1	3	4
202	51	4	1	0	0	0	0	0	0	0	1	1	1	1	1	1	1	1	1	1	2	3	2	1	0	2	4	2	2	4	2	2	4	2	2	4	2	1	3	3	3	4
811	51	3	1	0	0	0	0	0	0	0	0	0	0	0	1	1	1	1	1	1	2	4	3	1	0	2	3	2	2	3	2	2	4	2	2	3	2	2	3	2	2	3
919	51	3	0	1	0	0	0	0	0	0	1	0	0	0	1	1	0	1	1	1	2	4	3	1	0	2	4	3	2	5	3	2	5	3	3	5	3	2	4	3	2	4
647	51	2	1	0	0	0	0	0	0	0	0	0	1	0	1	1	1	0	1	1	2	4	3	0	0	2	4	3	2	4	3	2	4	3	2	4	3	2	4	3	2	4
826	51	2	0	1	0	0	0	0	0	0	0	0	1	0	1	1	0	0	1	1	2	4	2	0	0	2	4	3	2	4	3	2	4	3	2	4	3	2	4	3	2	4
98	51	3	0	1	0	0	0	0	0	0	1	1	1	1	1	1	1	1	1	1	2	4	3	0	0	2	5	3	2	5	3	2	5	3	2	5	3	2	5	3	2	5
441	51	3	0	1	0	0	0	0	0	1	0	0	1	1	0	0	1	1	0	1	2	4	2	0	0	2	4	3	2	4	3	2	4	2	2	4	3	2	4	3	2	4
35	51	3	0	1	0	0	0	0	0	0	0	1	1	0	1	1	1	0	1	1	2	3	2	0	1	1	3	2	2	3	2	2	2	2	3	4	3	3	4	3	2	3
844	51	2	1	0	0	0	0	0	0	0	0	1	1	0	1	1	0	0	0	1	1	4	3	0	0	1	4	3	2	4	3	2	3	2	2	3	3	2	3	2	2	3
267	51	3	0	1	0	0	0	0	0	0	0	1	0	0	1	1	0	0	0	1	2	4	2	1	0	2	4	3	1	3	3	1	1	1	2	3	3	2	3	3	1	3
483	52	4	1	0	0	0	0	0	0	0	1	0	0	0	1	1	1	0	1	0	2	3	2	0	0	2	4	3	2	4	3	2	4	3	1	3	1	2	4	3	2	4
187	52	2	1	0	0	0	0	0	0	0	1	1	1	1	1	1	1	1	1	1	1	1	1	0	0	1	1	1	1	1	1	1	1	1	1	1	1	1	1	1	1	1
766	52	3	0	1	0	0	0	0	1	0	0	1	0	0	0	1	1	0	1	0	2	4	2	1	0	2	4	2	2	3	2	2	3	2	2	3	2	2	3	2	2	3
21	52	3	1	0	0	0	0	0	0	0	0	0	0	0	1	1	1	0	1	1	2	4	2	0	0	2	3	2	2	3	2	2	4	2	2	3	2	2	3	2	2	4
128	52	2	1	0	0	0	0	0	0	0	1	0	0	0	1	1	0	0	1	1	3	5	3	1	0	3	5	3	3	5	3	3	5	3	3	5	3	3	5	3	3	5
402	52	3	1	0	0	0	0	0	0	1	1	1	1	0	0	1	0	1	1	0	2	4	2	0	0	2	5	3	2	5	3	2	5	3	2	5	3	3	3	3	3	5
889	52	3	1	0	0	0	0	0	0	0	0	1	1	0	1	1	1	0	1	1	1	3	2	0	0	3	4	3	3	4	3	2	4	3	2	4	3	3	5	3	3	5
282	52	3	0	1	0	0	0	0	0	0	1	0	1	1	1	1	1	0	1	1	2	4	3	1	1	2	4	3	2	4	3	2	4	3	2	4	3	2	4	3	2	4
787	52	3	0	1	0	0	0	0	0	0	0	0	0	0	1	1	1	0	0	0	2	5	3	0	1	2	5	3	2	5	3	2	5	3	2	5	3	2	5	3	2	5
833	52	3	1	1	0	0	0	0	0	1	0	1	0	0	1	1	1	0	1	1	2	4	3	1	1	2	4	3	2	4	3	2	4	3	2	4	3	2	4	3	2	4
579	52	2	0	0	0	0	0	0	0	0	0	0	0	0	1	1	0	0	1	1	2	5	3	1	0	2	5	3	2	5	3	2	5	3	1	5	3	2	5	3	2	5
138	52	3	0	1	0	0	0	0	0	1	1	1	1	0	1	1	0	0	1	1	1	5	3	0	0	3	5	3	3	5	3	3	5	3	3	5	3	3	5	3	2	4
776	53	1	0	0	0	0	0	0	0	0	0	1	1	1	1	1	1	1	1	1	1	3	2	1	0	1	1	1	1	1	1	1	1	1	1	2	1	1	2	1	1	2
473	53	2	0	0	0	0	0	0	0	0	0	0	1	1	1	1	1	1	1	1	2	4	2	1	0	2	3	3	2	4	2	2	4	3	2	4	2	2	3	2	2	2
772	53	2	1	0	0	0	0	0	0	0	1	0	1	0	1	1	1	0	1	1	2	5	2	0	0	2	4	2	2	4	2	3	5	2	2	4	2	3	5	2	2	4
646	53	2	1	0	0	0	0	0	0	0	0	1	0	1	0	1	1	0	1	1	2	5	2	1	0	2	4	2	2	4	2	2	3	2	3	4	2	2	3	1	2	4
687	53	2	0	0	0	0	0	0	0	0	1	1	1	1	1	1	1	1	1	1	2	4	3	1	1	2	5	3	2	5	3	2	5	3	2	5	3	3	5	3	3	5
414	53	3	1	0	0	0	0	0	0	0	1	1	1	1	1	1	1	1	1	1	2	5	3	1	0	3	5	3	3	5	3	3	5	3	3	5	3	3	5	3	3	5
297	53	2	1	0	0	0	0	0	0	1	0	0	0	0	0	1	1	0	1	0	2	4	3	1	0	2	4	3	2	4	3	2	4	3	2	4	3	2	4	3	3	5
207	53	4	0	0	0	0	0	1	0	0	0	1	1	0	1	1	1	0	1	1	3	5	3	0	0	3	5	3	3	5	3	3	5	3	3	5	3	3	5	3	3	5
559	53	2	0	1	0	0	0	0	0	1	0	1	0	0	1	1	1	0	1	1	3	5	3	0	0	3	5	3	3	5	3	3	5	3	3	5	3	3	4	3	3	5
713	53	2	1	0	0	0	0	0	0	0	1	1	1	1	1	1	1	1	1	1	1	5	3	0	0	2	5	3	2	5	3	3	5	3	3	4	3	3	4	3	3	5
881	53	3	1	0	0	0	0	0	0	0	0	0	0	0	1	1	0	0	1	1	2	4	3	1	1	2	4	3	2	5	3	2	5	3	2	5	3	2	5	3	2	4
173	53	3	0	1	1	1	1	1	1	0	1	1	1	1	1	1	1	1	1	1	1	4	2	0	1	2	4	3	2	4	3	2	4	3	2	4	3	2	4	3	2	4
910	53	4	0	1	0	0	0	0	0	1	0	0	0	0	1	1	0	0	1	1	2	3	3	1	0	2	4	3	2	4	3	2	4	3	2	4	3	2	4	3	2	4
459	53	3	1	0	0	0	0	0	0	0	0	1	1	0	1	1	1	0	1	1	2	4	3	1	0	2	4	3	2	4	3	2	4	3	2	4	3	2	4	3	2	4
119	53	3	0	1	0	0	0	0	0	0	0	0	1	0	1	1	1	0	1	1	1	3	2	1	0	3	5	3	3	5	3	3	5	3	3	5	3	3	5	3	2	5
765	53	2	0	0	0	0	0	0	0	0	1	1	1	1	1	1	1	0	1	1	1	3	2	0	0	3	5	3	2	4	3	2	4	3	2	4	3	2	4	3	2	4
311	53	3	0	1	0	0	0	0	0	1	0	0	0	1	1	1	0	0	1	1	1	4	3	1	0	2	4	3	2	4	3	2	4	3	2	4	3	3	4	3	2	4
386	53	3	0	1	0	0	0	0	0	1	0	1	1	0	0	0	1	1	0	1	2	4	3	0	0	2	4	3	2	4	3	2	4	3	2	4	3	2	4	3	2	4
464	53	2	0	1	0	0	0	0	0	0	1	1	1	1	1	1	1	1	1	1	1	1	1	0	0	2	3	3	2	3	3	2	3	3	2	3	3	2	3	3	2	3
399	53	2	1	0	0	0	0	0	0	0	1	0	1	1	1	1	1	1	1	1	3	5	3	1	1	3	5	3	3	5	3	3	5	3	3	5	3	3	5	3	1	5
274	53	3	1	0	0	0	0	0	0	0	0	0	0	0	1	1	1	0	1	1	1	4	2	1	0	1	3	3	3	5	3	3	5	3	3	5	3	3	5	3	1	3
813	53	2	1	0	0	0	0	0	0	0	1	1	0	0	1	1	1	1	1	1	1	3	2	0	0	2	5	3	2	5	3	2	5	3	1	5	3	1	4	3	1	2
904	54	3	1	0	0	0	0	0	0	0	1	1	1	1	1	1	1	1	1	1	1	4	2	0	0	2	5	2	2	5	2	1	4	2	1	4	1	1	4	3	1	4
868	54	3	1	0	0	0	0	0	0	0	1	0	1	1	1	1	1	1	1	1	2	5	2	0	0	2	4	3	2	4	3	2	4	3	2	4	2	3	5	3	2	4
521	54	3	1	1	0	0	0	0	0	0	0	0	0	1	1	1	0	1	1	0	2	4	3	1	0	2	5	3	3	5	3	1	3	2	2	5	2	3	5	3	2	4
874	54	2	1	0	0	0	0	0	0	1	1	1	1	1	1	1	1	1	1	1	3	5	3	0	0	2	4	3	2	3	3	2	4	2	2	3	2	2	3	2	2	3
456	54	3	1	0	0	0	0	0	0	1	0	0	0	0	1	1	1	0	1	1	1	4	3	0	0	1	3	1	2	4	3	1	3	1	1	4	2	2	3	2	1	3
649	54	3	0	1	0	0	0	0	0	0	1	1	1	1	1	1	1	1	1	1	2	5	3	1	1	3	5	3	3	4	3	3	5	3	3	4	3	3	5	3	3	5
802	54	2	1	0	0	0	0	0	0	0	1	1	1	1	1	1	1	1	1	1	3	5	3	1	1	3	5	3	3	5	3	3	5	3	3	5	3	3	5	3	3	5
33	54	3	0	0	0	1	0	0	0	0	1	1	1	1	1	1	1	1	1	1	3	5	3	1	0	3	5	3	3	5	3	3	5	3	3	5	3	3	5	3	3	5
503	54	3	1	0	0	0	0	0	0	0	1	1	1	1	1	1	1	1	1	1	3	5	3	1	0	2	4	3	3	5	3	3	5	3	3	5	3	2	4	3	3	5
927	54	3	1	0	0	0	0	0	0	0	0	0	0	0	1	1	1	0	1	1	2	5	3	1	0	2	5	3	3	5	3	3	5	3	3	5	3	3	5	3	3	5
748	54	3	1	0	0	0	0	0	0	1	0	0	0	1	1	1	0	0	1	1	2	5	3	0	0	2	5	3	2	5	3	2	5	3	2	5	3	2	5	3	3	5
388	54	3	0	1	0	0	0	1	0	1	0	1	0	0	1	1	1	0	1	1	2	5	3	1	0	2	5	3	2	5	3	2	5	3	2	5	3	3	5	3	2	4
588	54	2	0	1	0	0	0	0	0	0	1	1	1	1	1	1	1	0	1	1	1	4	2	0	0	2	5	3	2	4	3	2	4	3	2	4	3	3	4	3	2	4
490	54	3	0	1	0	0	0	0	0	0	0	1	0	0	0	1	0	0	1	1	2	4	2	0	0	2	4	3	2	4	3	2	4	3	2	4	3	2	4	3	2	4
147	54	4	0	1	0	0	0	0	0	1	1	1	1	0	1	1	0	1	1	0	1	3	3	0	0	2	4	3	2	4	3	1	3	2	2	4	3	1	3	1	2	4
597	54	2	0	1	0	0	0	0	0	0	0	1	1	0	1	0	0	1	1	1	2	5	2	1	0	2	4	2	2	4	2	2	3	2	3	5	3	1	1	1	2	3
761	54	1	0	0	0	0	0	0	0	0	0	1	0	0	1	1	0	0	0	1	1	4	1	1	0	2	4	3	2	4	3	1	4	3	1	4	3	1	4	3	1	4
501	55	3	0	1	0	0	0	0	0	1	1	1	1	1	1	1	1	0	1	1	3	5	3	1	0	2	5	2	2	5	2	1	3	1	1	3	1	2	4	2	2	3
778	55	3	1	0	0	0	0	0	0	0	1	1	0	1	1	1	0	0	1	1	2	4	2	0	0	1	4	3	3	4	3	1	1	1	2	1	1	3	1	1	2	4
599	55	3	0	1	0	0	0	0	0	0	1	0	0	1	1	0	1	1	1	1	2	4	2	1	1	2	4	3	2	4	3	2	5	3	3	5	2	2	4	3	2	4
446	55	2	0	1	0	0	0	0	0	0	0	1	1	1	1	1	0	0	1	1	1	4	2	0	0	2	4	2	2	3	2	1	4	2	1	4	2	2	4	2	1	4
23	55	4	0	1	0	0	1	0	0	1	0	0	1	1	0	1	1	1	1	1	1	5	3	1	1	2	5	3	3	5	3	3	5	3	3	5	3	3	5	3	3	5
816	55	3	0	1	0	0	0	0	0	1	0	0	1	1	1	1	0	0	0	1	2	4	3	1	1	3	5	3	3	5	3	3	5	3	3	5	3	3	5	3	3	5
542	55	3	1	0	0	0	0	0	0	0	0	1	0	0	1	1	0	1	1	1	2	4	3	1	0	2	4	3	2	4	3	3	5	3	3	5	3	3	5	3	3	5
731	55	3	0	1	0	0	0	0	0	0	0	1	0	0	1	1	0	0	1	1	1	5	3	1	0	3	5	3	3	5	3	3	5	3	3	5	3	3	5	3	3	5
231	55	2	0	1	0	0	0	0	0	0	0	0	1	1	1	1	0	0	1	1	2	4	3	1	0	3	5	3	3	5	1	3	5	3	2	4	3	3	5	3	3	5
594	55	4	1	1	0	0	0	0	0	0	1	0	1	0	1	1	1	0	1	1	2	4	3	0	0	3	5	3	3	5	3	3	5	3	3	5	3	3	5	3	2	4
843	55	2	1	0	0	0	0	0	0	0	1	1	1	1	1	1	1	1	1	1	2	4	3	1	0	2	4	3	2	5	3	2	5	3	2	5	3	2	5	3	2	5
701	56	3	1	0	0	0	0	0	0	0	1	1	1	1	1	1	1	1	1	1	1	3	2	0	0	1	4	1	1	1	1	1	1	1	1	1	1	1	1	1	1	1
903	56	2	1	0	0	0	0	0	0	1	0	1	0	0	1	0	1	0	1	1	1	5	3	0	0	2	5	2	2	5	2	3	5	2	3	5	2	3	5	2	3	5
595	56	4	0	1	0	0	0	0	0	0	0	0	0	0	0	1	0	0	1	1	2	4	3	0	0	2	4	2	2	4	2	1	3	2	1	3	2	2	4	3	2	5
476	56	3	0	1	0	0	0	0	0	0	1	0	0	0	1	1	0	0	1	1	2	4	2	0	0	2	4	3	2	4	3	2	4	2	2	4	2	2	4	2	2	4
222	56	2	0	0	0	0	0	0	0	0	1	1	1	1	1	1	0	0	1	1	2	4	3	1	1	2	4	3	2	4	3	1	4	2	1	4	2	1	4	1	1	4
845	56	2	1	0	0	0	0	0	0	0	1	0	1	0	0	1	1	1	0	0	1	4	2	1	0	1	3	2	1	3	2	1	3	2	2	3	2	3	3	1	1	2
923	56	4	0	1	0	0	0	0	0	0	0	0	1	0	1	1	1	1	1	1	2	5	3	1	0	3	5	3	3	5	3	3	5	3	3	5	3	3	5	3	3	5
265	56	3	0	1	0	0	0	0	0	0	0	0	0	0	0	1	0	0	1	1	1	5	3	0	0	3	5	3	3	5	3	3	5	3	3	5	3	3	5	3	3	5
712	56	3	1	0	0	0	0	0	0	0	1	1	0	1	1	1	1	0	1	1	2	4	2	0	0	3	5	3	3	5	3	3	5	3	3	5	3	3	5	3	3	5
633	56	4	1	0	0	0	0	0	0	0	0	0	1	0	1	1	1	0	1	1	2	5	2	0	1	2	5	3	2	5	3	2	5	3	2	5	3	3	5	3	2	5
85	56	3	1	0	0	0	0	0	0	0	0	0	0	0	1	1	0	0	1	1	2	4	2	0	1	2	5	3	2	4	3	2	4	3	2	4	3	2	4	3	2	4
835	56	3	1	0	0	0	0	0	0	1	0	1	0	0	1	1	1	0	1	1	2	4	2	0	1	1	4	3	3	4	3	3	4	3	3	4	3	3	4	3	2	4
273	56	3	1	0	0	0	0	0	0	0	0	0	0	1	1	1	0	0	1	1	2	4	3	0	0	2	4	3	3	4	3	2	4	3	2	4	3	3	4	3	2	4
598	56	2	1	0	0	0	0	0	0	0	1	1	0	0	1	1	1	1	1	1	2	4	3	1	1	2	3	2	2	4	2	2	4	3	2	4	3	2	4	3	2	4
887	56	2	1	0	0	0	0	0	0	1	1	1	1	1	1	1	1	1	1	1	2	4	3	0	0	2	4	3	2	4	3	2	4	3	2	4	3	1	2	1	2	4
213	57	3	1	0	0	0	0	0	0	0	1	0	0	1	1	1	0	0	1	1	3	5	3	0	0	3	5	1	3	5	1	3	5	3	3	5	1	3	5	1	3	5
218	57	3	0	1	0	0	0	0	0	0	0	0	0	0	1	1	1	0	1	1	2	5	3	1	0	3	4	3	2	5	3	3	5	3	3	5	1	3	4	3	2	4
546	57	3	1	0	0	0	0	0	0	0	1	1	0	1	1	1	1	0	1	1	2	4	3	0	0	2	4	2	2	4	2	2	4	2	2	4	2	2	4	2	ND	ND
437	57	3	0	1	0	0	0	0	0	0	1	1	1	1	1	1	1	1	1	1	3	5	3	1	1	3	5	3	3	5	3	3	5	3	3	5	2	3	5	3	3	5
89	57	3	0	1	0	0	0	0	0	0	0	0	0	1	1	1	0	0	1	1	1	3	2	0	0	2	5	3	2	5	3	2	5	2	2	4	2	2	4	2	3	5
13	57	4	0	0	0	0	1	0	0	0	0	0	0	1	1	1	0	0	1	1	1	3	2	1	0	1	3	2	1	3	2	1	3	2	1	3	2	1	3	2	3	4
548	57	4	0	1	0	0	0	0	0	0	1	1	1	1	1	1	1	1	1	1	2	4	2	1	0	2	4	2	2	4	2	3	4	2	2	4	2	2	4	2	3	4
217	57	3	0	1	0	0	0	0	0	0	0	1	1	1	1	1	1	1	1	1	2	4	3	0	0	2	4	3	2	4	2	2	3	2	2	3	2	3	5	3	2	3
62	57	4	1	0	0	0	0	0	0	0	0	0	0	0	1	1	1	0	0	1	2	4	2	0	0	2	4	2	2	4	2	2	3	2	2	3	2	2	3	2	2	3
576	57	3	0	1	0	0	0	0	0	0	1	1	1	1	1	1	1	1	1	1	3	5	3	1	1	3	5	3	3	5	3	3	5	3	3	5	3	3	5	3	3	5
637	57	3	1	0	0	0	0	0	0	0	0	0	0	0	1	1	1	0	1	1	3	5	3	1	1	3	5	3	3	5	3	3	5	3	3	5	3	3	5	3	3	5
358	57	3	1	1	0	0	0	1	0	0	0	1	1	1	1	1	0	0	1	1	2	4	3	0	1	3	5	3	3	5	3	3	5	3	3	5	3	3	5	3	3	5
91	57	2	1	0	0	0	0	0	0	0	1	1	1	1	1	0	1	0	1	1	2	5	3	1	1	3	4	3	3	5	3	3	5	3	3	5	3	3	5	3	3	5
915	57	3	1	0	0	0	0	0	0	1	0	1	0	0	1	0	0	0	1	1	3	5	3	1	0	3	5	3	3	5	3	3	5	3	3	5	3	3	5	3	3	5
700	57	3	1	0	0	0	0	0	0	0	0	0	0	0	1	1	1	0	1	1	2	4	3	1	0	3	5	3	3	5	3	3	5	3	3	5	3	3	5	3	3	5
842	57	2	1	0	0	0	0	0	0	0	1	1	1	1	1	1	1	1	1	1	1	4	2	1	0	1	4	3	1	5	3	2	3	3	3	4	3	3	5	3	3	5
686	57	2	1	0	0	0	0	0	0	0	1	1	1	1	1	1	1	1	1	1	2	4	3	0	1	2	4	3	2	4	3	2	4	3	2	4	3	2	4	3	2	4
768	57	3	1	0	0	0	0	0	0	0	0	1	0	1	1	1	0	0	1	1	2	5	3	0	0	2	4	3	2	5	3	2	5	3	2	4	3	2	5	3	2	5
721	57	2	1	0	0	0	0	0	0	0	1	1	0	1	1	1	1	0	1	1	2	4	2	0	0	2	4	3	2	5	3	2	4	3	2	5	3	2	4	3	2	4
895	58	2	1	0	0	0	0	0	0	0	1	0	1	0	1	1	0	0	1	1	2	3	2	1	0	2	4	3	2	4	3	2	2	2	2	2	2	3	2	2	2	2
798	58	3	0	1	0	0	0	0	0	0	0	0	0	1	1	1	0	0	1	1	1	4	1	1	1	2	4	3	2	4	2	1	4	2	1	4	2	2	4	2	2	5
771	58	3	1	0	0	0	0	0	0	0	0	1	1	0	1	1	0	0	1	1	2	4	2	1	0	2	4	2	2	4	2	1	4	1	2	4	2	2	4	2	2	4
888	58	4	1	0	0	0	0	0	0	0	1	1	0	1	1	1	1	1	1	1	2	5	3	0	0	2	5	3	2	5	3	2	5	3	2	5	3	3	5	3	3	5
553	58	3	1	0	0	0	0	0	0	0	1	1	0	1	1	1	1	1	1	1	3	5	3	0	0	3	4	3	3	5	3	3	5	3	3	5	3	3	5	3	3	4
560	58	3	1	1	0	0	0	0	0	0	0	1	1	1	1	1	0	0	1	1	2	5	3	0	0	3	5	3	3	5	3	3	5	3	3	5	3	3	5	3	3	5
758	58	3	0	0	0	0	0	1	0	0	0	0	0	1	1	1	1	0	1	1	2	5	3	0	0	2	5	3	2	5	3	2	5	3	2	5	3	2	4	3	3	5
229	58	4	0	0	0	0	0	0	0	0	0	0	1	0	1	0	1	1	1	0	2	4	3	1	1	2	4	3	2	4	3	2	4	3	2	4	3	2	4	3	2	4
353	58	2	1	0	0	0	0	0	0	0	1	1	1	1	1	1	1	1	1	1	2	5	3	1	0	2	5	3	2	5	3	2	5	3	2	5	3	2	5	3	2	5
652	58	3	1	1	0	0	0	0	0	1	0	1	0	0	1	1	1	0	1	1	2	5	2	1	0	3	5	3	3	5	3	3	5	3	2	5	3	3	5	3	2	5
50	58	3	1	0	0	0	0	0	0	0	1	1	0	1	1	1	0	0	1	1	1	4	3	0	0	3	5	3	2	5	3	2	5	3	3	5	3	2	5	3	2	5
406	58	2	1	0	0	0	0	0	0	0	0	1	1	0	1	1	1	0	1	1	2	4	3	1	0	2	4	2	2	4	2	3	4	3	3	5	3	3	4	3	2	4
764	58	2	0	0	0	0	0	1	0	0	0	0	0	0	1	1	1	0	1	1	2	4	3	1	0	2	4	3	2	4	2	2	4	2	3	5	3	2	4	3	2	4
514	58	3	1	0	0	0	0	0	0	0	1	1	0	1	1	1	0	0	1	1	2	4	2	0	0	2	4	3	2	4	3	2	4	3	2	4	3	2	3	2	2	4
269	59	2	0	1	0	0	0	0	0	0	0	1	1	1	1	1	1	1	1	1	2	3	2	0	0	2	4	2	2	3	1	2	3	2	1	2	2	1	2	2	3	4
567	59	3	0	1	0	0	0	0	0	0	1	1	0	1	1	1	0	0	1	1	2	4	2	0	0	1	4	3	2	4	3	2	4	3	1	4	2	1	4	2	1	4
574	59	3	0	1	0	0	0	0	0	0	0	0	1	0	1	1	1	0	1	1	3	4	2	0	1	3	5	3	3	5	3	3	5	3	3	5	3	3	5	3	3	5
4	59	3	0	0	0	0	1	0	0	0	1	0	0	0	1	1	1	0	1	1	2	4	3	1	0	3	5	3	3	5	3	3	5	3	3	5	3	3	5	3	3	5
172	59	4	1	1	0	0	0	0	0	0	1	1	1	1	1	1	1	0	1	1	2	4	3	1	0	2	4	3	2	5	3	2	5	3	2	5	3	2	4	3	2	4
298	59	3	1	0	0	0	0	0	0	1	0	1	0	0	1	1	1	0	1	1	1	4	3	1	0	2	4	3	2	4	3	2	4	3	2	4	3	2	4	3	2	4
97	59	3	1	0	0	0	0	0	0	0	0	1	0	0	1	1	1	0	1	1	1	4	3	1	0	2	4	3	2	4	3	2	4	3	3	5	3	2	4	3	2	4
543	59	2	0	1	0	0	0	0	0	0	1	1	1	1	1	1	1	0	1	1	2	4	3	0	0	2	4	3	2	4	3	2	4	3	2	4	3	2	4	3	2	4
855	59	3	1	0	0	0	0	0	0	0	0	1	0	1	1	1	0	1	1	1	2	3	2	0	0	2	4	3	2	4	3	2	4	3	2	4	3	2	4	3	2	4
685	59	3	1	0	0	0	0	0	0	1	0	0	0	0	1	1	0	0	1	1	2	5	2	0	0	2	5	3	2	5	3	2	5	3	2	5	3	2	5	3	2	5
544	59	3	0	1	0	0	0	0	0	1	0	1	1	1	1	1	0	1	1	1	2	4	3	0	0	3	5	3	3	5	3	3	4	3	3	4	3	3	5	3	2	4
629	60	3	1	0	0	0	0	0	0	0	0	1	0	1	1	1	1	0	1	1	2	2	1	1	1	2	4	1	2	4	1	2	4	1	2	4	1	2	2	1	2	4
157	60	3	0	0	0	0	0	1	0	0	0	0	1	1	1	1	0	1	1	1	2	5	3	1	1	3	5	3	3	5	3	1	1	1	3	5	3	1	1	1	3	5
921	60	3	1	0	0	0	0	0	0	0	1	1	1	1	1	1	1	1	1	1	2	4	3	0	0	2	4	3	3	5	3	3	5	3	3	5	3	3	5	3	2	4
221	61	2	0	1	0	0	0	0	0	0	1	1	1	1	1	1	0	1	0	1	2	4	3	1	0	3	4	3	3	5	3	2	4	3	2	3	2	1	1	2	3	4
838	61	3	1	0	0	0	0	0	0	0	1	0	1	0	1	1	1	1	0	1	1	4	2	1	0	2	4	2	2	3	3	3	4	3	3	5	2	2	3	2	3	4
123	61	3	0	0	0	0	0	1	0	0	1	0	0	1	1	1	0	0	1	1	2	5	2	0	0	2	5	2	2	4	2	2	3	3	2	2	2	2	4	3	2	3
25	61	4	1	0	0	0	0	0	0	0	0	0	0	0	0	0	0	0	0	0	1	4	2	1	0	2	4	2	2	4	2	2	4	2	2	4	2	2	4	2	2	4
185	61	3	1	0	0	0	0	0	0	0	0	0	0	0	1	1	1	1	1	1	2	5	3	0	0	1	3	2	2	4	2	1	3	2	3	5	2	3	4	2	2	4
815	61	4	0	1	0	0	0	0	0	0	0	1	0	0	1	1	1	1	1	1	3	5	3	0	1	3	5	3	3	5	3	3	5	3	3	5	3	3	5	3	3	5
192	61	3	1	0	0	0	0	0	0	1	0	0	0	0	1	1	0	0	1	1	3	5	3	0	1	3	5	3	3	5	3	3	5	3	3	5	3	3	5	3	3	5
658	61	3	1	0	0	0	0	0	0	0	1	1	0	1	1	1	1	1	1	1	3	5	3	1	0	3	5	3	3	5	3	3	5	3	3	5	3	3	5	3	3	5
664	61	3	1	0	0	0	0	0	0	0	0	1	0	1	1	1	1	0	1	1	1	5	3	1	0	3	5	3	3	5	3	3	5	3	2	4	3	3	3	3	3	5
622	61	1	1	0	0	0	0	0	0	1	1	0	1	1	1	1	1	0	0	0	2	4	3	1	0	3	5	3	3	4	3	3	5	3	3	5	3	3	5	3	3	5
210	61	3	0	1	0	1	0	0	0	0	0	1	0	0	0	1	1	0	1	1	3	4	3	0	0	3	4	3	3	5	3	3	5	3	3	5	3	3	5	3	3	5
851	61	2	1	0	0	0	0	0	0	0	1	1	0	1	1	1	1	1	1	1	2	4	3	1	0	3	4	3	3	5	3	3	5	3	3	5	3	3	5	3	3	5
872	61	3	1	0	0	0	0	0	0	1	0	0	0	0	0	1	0	0	1	1	3	5	3	0	0	2	4	3	3	5	3	3	5	3	3	5	3	3	5	3	3	5
589	61	4	0	0	1	0	0	0	0	1	1	1	1	1	1	1	1	1	1	1	2	5	3	1	1	3	5	3	3	5	3	3	5	3	3	5	3	3	5	1	3	5
573	61	3	0	1	0	0	0	0	0	1	0	1	1	0	1	1	1	0	1	1	1	5	3	1	1	2	5	3	2	5	3	2	5	3	2	5	3	2	5	3	2	5
170	61	3	0	1	0	0	0	0	0	0	1	0	0	1	1	1	1	0	1	1	2	5	3	0	0	2	5	3	2	5	3	2	5	3	2	5	3	3	5	3	2	5
821	61	4	0	1	0	0	0	0	0	0	0	0	0	1	1	1	0	1	1	1	2	4	2	0	0	2	4	3	2	4	3	2	4	3	2	4	3	2	4	3	2	4
55	62	3	1	0	0	0	0	0	0	0	1	1	0	1	1	1	0	0	1	1	1	4	2	1	1	3	5	3	3	5	3	3	5	1	3	5	1	3	5	1	3	5
654	62	2	1	0	0	0	0	0	0	0	1	1	1	1	1	1	1	1	1	1	1	5	2	1	0	2	5	2	1	4	1	2	3	2	1	4	1	1	4	1	1	4
908	62	2	0	1	0	0	0	0	0	0	1	0	0	1	1	0	1	1	1	1	2	4	2	1	0	2	4	2	3	5	3	3	5	1	2	5	2	3	3	3	2	3
755	62	0	1	0	0	0	0	0	0	0	1	1	1	1	1	1	1	0	1	1	2	4	2	0	0	2	4	2	2	4	2	2	4	2	2	4	2	2	4	2	2	4
175	62	2	0	1	0	0	0	0	0	0	1	1	0	1	1	1	1	1	1	1	3	5	3	0	0	1	5	3	1	5	3	3	5	3	1	5	2	1	1	1	1	1
18	62	4	0	1	0	0	0	0	0	0	1	1	1	1	1	1	1	1	1	1	2	5	3	1	0	2	5	3	2	4	3	2	5	3	2	4	3	1	3	3	3	5
502	62	4	0	0	0	0	1	0	0	0	0	1	0	1	1	1	0	1	1	1	2	5	3	1	0	3	5	3	3	5	3	3	5	3	3	5	3	3	5	3	3	5
562	62	4	0	1	0	0	0	0	0	0	1	0	0	1	1	1	1	1	1	1	3	5	3	1	0	3	4	3	3	5	3	3	5	3	3	5	3	3	5	3	3	4
331	62	2	1	0	0	0	0	0	0	1	1	1	0	1	1	1	1	0	1	1	2	4	2	0	0	2	5	3	2	5	3	3	4	3	3	4	3	3	4	3	3	4
445	62	2	1	0	0	0	0	0	0	0	1	0	1	1	1	1	1	1	1	1	2	4	3	0	1	2	4	3	2	4	3	2	4	3	2	4	3	2	4	3	2	4
426	62	4	0	1	0	0	0	0	0	0	1	1	1	1	1	1	1	1	1	1	2	4	3	1	0	2	4	3	2	4	3	2	4	3	2	4	3	2	4	3	2	4
53	62	4	1	1	0	0	0	0	0	1	1	0	0	1	1	1	0	1	1	1	2	5	3	1	0	2	5	3	2	5	3	2	5	3	2	5	3	2	5	3	2	5
783	62	4	1	0	0	0	0	0	0	1	0	0	1	1	1	1	0	1	0	1	2	5	2	1	0	2	5	3	2	5	3	2	5	3	2	5	3	1	5	3	2	5
206	62	3	1	0	0	0	0	0	0	0	1	1	0	0	1	1	1	1	1	1	2	5	3	1	0	1	4	2	2	5	3	2	5	3	1	4	3	3	4	3	2	4
60	62	3	1	0	0	0	0	0	0	0	1	1	1	0	1	1	1	1	1	1	1	5	2	1	0	2	5	3	2	4	2	2	4	3	2	4	3	1	4	3	2	4
604	62	3	0	1	0	0	0	0	0	0	1	0	0	0	1	1	1	1	1	1	2	4	3	1	1	2	4	3	2	4	3	2	4	3	2	4	3	2	4	2	1	3
45	63	2	1	0	0	0	0	0	0	0	1	1	1	0	1	0	1	0	1	1	1	5	2	1	0	1	4	1	1	4	3	1	4	1	1	4	1	1	4	1	2	4
680	63	2	1	0	0	0	0	0	0	1	1	1	0	1	1	1	1	1	0	1	3	5	2	1	1	3	5	2	3	5	2	3	5	2	3	5	2	3	5	2	3	5
485	63	3	0	1	0	0	0	0	0	1	0	1	0	1	1	1	1	0	1	1	2	4	3	0	0	2	4	3	3	5	3	3	4	1	2	4	2	3	4	3	2	5
651	63	3	0	1	0	0	0	0	0	0	0	0	0	1	1	1	0	0	1	1	2	5	3	1	1	2	5	3	2	5	3	2	5	3	3	5	3	3	5	3	3	5
276	63	3	0	1	0	0	0	0	0	0	0	0	0	0	0	0	0	1	1	1	3	4	3	1	0	3	5	3	3	5	3	3	5	3	3	5	3	3	5	3	3	5
197	63	2	0	0	0	0	0	0	1	0	0	0	0	0	1	1	0	0	1	1	2	4	3	1	1	3	4	3	3	4	3	3	4	3	3	5	3	3	5	3	2	5
423	63	3	1	0	0	0	0	0	0	0	0	1	0	0	1	1	0	0	0	1	1	4	2	1	0	2	4	3	2	4	3	2	4	3	2	4	3	2	4	3	2	4
500	64	3	1	0	0	0	0	0	0	0	0	1	0	1	1	1	1	1	1	1	2	5	3	1	0	2	5	2	2	5	2	2	5	2	2	5	2	3	5	3	3	5
393	64	3	0	1	0	0	0	0	0	0	0	0	1	1	1	1	1	0	1	1	2	4	3	0	0	2	3	2	2	3	2	2	3	2	2	3	2	1	3	2	2	4
890	64	2	0	0	0	0	0	0	0	0	1	0	0	0	1	1	1	1	1	1	2	4	2	0	0	2	4	2	2	4	2	2	4	2	2	4	2	2	4	2	2	4
5	64	3	1	0	0	0	0	0	0	1	1	0	0	1	1	1	1	1	1	1	2	4	3	1	0	3	5	3	3	5	3	3	5	3	3	5	3	3	5	3	3	5
530	64	2	0	1	0	0	0	0	0	0	0	0	1	1	1	1	1	0	1	1	3	4	3	1	0	3	4	3	1	4	3	3	5	3	3	5	3	3	5	3	3	5
180	64	1	1	0	0	0	0	0	0	0	1	1	1	1	1	1	1	1	1	1	3	5	3	1	0	3	5	3	3	5	3	3	5	3	3	5	3	3	5	3	3	5
909	64	2	0	1	0	0	0	0	0	0	0	0	1	1	1	1	1	0	1	1	2	5	3	0	0	3	5	3	3	5	3	3	4	3	3	4	3	3	4	3	3	4
270	64	3	0	0	0	0	0	1	0	1	0	1	1	0	1	1	0	1	1	1	2	4	3	1	0	2	4	2	2	2	3	3	3	2	1	5	3	1	3	2	3	3
847	64	3	1	0	0	0	0	0	0	0	0	1	0	0	1	1	0	0	0	1	2	5	3	0	0	1	4	3	2	4	3	2	4	3	2	4	3	2	4	3	2	4
241	64	1	1	0	0	0	0	0	0	0	0	1	1	0	1	1	1	1	1	0	2	4	2	0	0	2	4	2	2	4	3	1	4	3	2	4	3	2	3	3	2	4
336	65	3	1	0	0	0	0	0	0	0	0	0	0	0	1	1	0	0	1	0	2	4	3	0	0	2	3	2	2	3	2	1	3	2	1	3	2	2	3	2	2	3
196	65	2	0	0	0	0	0	0	0	0	0	1	1	1	1	1	0	0	1	1	2	5	3	1	1	3	5	3	3	5	3	3	5	3	3	5	3	3	5	3	3	5
344	65	3	0	1	0	0	0	0	0	0	1	1	1	1	1	1	1	1	1	1	2	4	3	1	0	2	4	3	2	4	3	3	4	3	2	4	3	2	4	3	3	5
824	65	3	1	0	0	0	0	0	0	1	1	1	1	1	1	1	0	1	1	1	2	5	3	1	0	3	5	3	3	5	3	3	5	3	3	5	3	3	5	3	3	5
394	65	3	0	0	0	0	1	0	0	1	0	0	1	1	1	1	1	1	1	1	2	5	2	1	0	2	5	3	2	5	3	3	5	3	3	5	3	3	5	3	3	5
499	65	3	1	0	0	0	0	0	0	0	0	1	1	1	1	1	1	1	1	1	2	4	3	0	0	2	4	3	3	5	3	3	5	3	3	5	3	3	5	3	3	5
779	65	2	0	1	0	0	0	0	0	0	1	1	0	1	1	1	1	1	1	1	1	5	2	0	0	3	5	3	3	5	3	3	5	3	3	5	3	3	5	3	3	5
478	65	2	1	0	0	0	0	0	0	1	1	0	1	0	1	1	1	1	1	1	3	5	3	1	0	3	5	3	3	5	3	3	5	3	3	5	3	3	5	3	3	5
584	65	2	0	1	0	0	0	0	0	0	1	1	0	0	1	1	0	0	1	1	2	4	3	1	0	3	4	3	3	4	3	3	4	3	3	4	3	3	4	2	3	4
736	65	3	0	1	0	0	0	0	0	1	0	0	0	0	1	0	1	0	1	1	2	4	3	0	0	2	4	3	2	4	3	2	4	3	2	4	3	1	3	1	3	4
760	65	2	1	0	0	0	0	0	0	0	0	1	0	0	1	1	0	0	1	0	2	4	3	1	1	2	4	3	2	4	3	2	4	3	2	4	3	2	4	3	2	4
174	65	3	1	0	0	0	0	0	0	0	1	1	1	1	1	1	1	1	1	1	2	5	3	1	0	2	4	3	2	3	3	2	3	3	2	3	3	2	3	3	2	3
165	65	3	1	0	0	0	0	0	0	0	1	1	1	0	1	1	0	0	0	1	2	4	2	0	0	2	5	3	2	5	3	2	5	3	2	5	3	2	5	3	2	5
627	66	3	1	1	0	0	0	0	0	0	1	1	1	1	1	1	1	0	1	1	1	3	2	1	0	2	4	3	3	4	3	3	4	3	2	4	2	3	5	3	3	5
750	66	2	1	1	0	0	0	0	0	0	0	1	1	0	0	1	0	0	1	1	2	5	3	1	1	2	4	3	2	4	3	3	4	3	3	5	3	3	4	3	3	4
794	66	1	0	0	0	0	0	0	0	0	1	0	0	0	1	1	0	0	1	1	2	4	3	1	1	2	4	3	3	4	3	3	5	3	3	5	3	3	5	3	3	5
42	66	0	1	0	0	0	0	0	0	0	0	0	1	1	1	1	0	1	1	1	2	4	2	1	1	3	4	3	3	5	3	3	5	3	3	5	3	3	5	3	3	5
810	66	3	1	0	0	0	0	0	0	1	0	1	0	0	1	1	0	1	1	1	3	5	3	1	0	2	5	3	3	5	3	3	5	3	2	5	3	3	5	3	3	5
832	66	3	1	0	0	0	0	0	0	0	1	1	1	1	1	1	1	1	1	1	2	5	3	1	0	3	5	3	3	5	3	3	5	3	3	5	3	3	5	3	3	5
615	66	3	1	0	0	0	0	0	0	0	1	1	0	1	1	1	1	0	1	1	2	5	3	0	0	3	5	3	3	5	3	3	5	3	3	5	3	3	5	3	3	5
245	66	1	0	0	0	0	0	0	0	1	1	1	1	1	1	1	1	1	1	1	2	4	3	0	0	2	4	3	2	4	3	1	4	3	2	4	3	2	4	3	3	4
804	66	3	1	0	0	0	0	0	1	0	0	1	1	0	1	1	1	1	1	1	1	5	3	1	0	2	5	3	2	5	3	2	5	3	2	5	3	1	5	3	1	4
507	67	2	0	1	0	0	0	0	0	0	1	1	1	1	1	1	1	1	1	1	2	3	3	1	0	1	3	2	3	3	2	3	2	2	3	3	2	3	3	2	3	3
790	67	3	0	0	0	0	1	0	0	0	1	0	1	0	1	1	1	1	1	1	2	4	1	0	0	2	3	2	2	3	2	2	3	3	2	3	2	2	3	2	2	3
863	67	3	0	1	0	0	0	0	0	0	1	1	1	1	1	1	1	1	1	1	2	4	3	1	1	2	4	2	2	5	2	2	2	2	1	2	2	1	2	2	2	2
144	67	4	1	0	0	0	0	0	0	0	0	1	1	1	1	1	1	1	1	1	2	3	3	0	0	2	4	2	2	4	2	1	4	2	1	4	2	2	3	2	2	4
606	67	2	1	0	0	0	0	0	0	1	1	0	1	0	1	1	1	1	1	1	2	5	3	1	0	2	5	3	2	5	3	3	5	3	3	5	3	3	5	3	ND	ND
789	67	3	1	0	0	0	0	0	0	0	0	0	0	1	1	1	0	0	1	1	2	5	3	0	0	3	5	3	3	5	3	3	5	3	3	5	3	3	5	3	3	5
457	67	3	1	0	0	0	0	0	0	0	1	1	0	1	1	1	0	1	1	1	2	5	3	0	0	3	5	3	3	5	3	3	5	3	3	4	3	3	5	3	3	5
692	67	2	0	1	0	0	0	0	0	1	1	1	1	1	0	1	1	1	1	1	2	3	3	1	1	3	5	2	1	3	3	3	5	3	3	5	3	1	5	3	3	4
717	67	2	1	0	0	0	0	0	0	0	1	1	0	1	1	1	0	1	1	1	2	5	3	1	1	2	5	3	2	5	3	2	5	3	2	5	3	2	5	3	2	5
332	67	3	1	0	0	0	0	0	0	0	1	1	1	1	1	1	1	0	1	1	2	5	3	1	0	2	5	3	2	5	3	3	5	3	2	5	3	2	5	3	2	3
593	67	2	1	1	0	0	0	0	0	1	0	1	0	1	1	1	1	1	1	0	1	4	1	0	0	2	4	3	2	4	3	2	4	3	2	4	3	2	4	3	2	5
920	67	3	1	0	0	0	0	0	0	1	0	1	0	1	1	1	1	1	1	1	2	4	3	1	0	2	4	3	2	4	2	2	4	3	2	3	3	1	3	2	2	3
154	67	3	0	0	0	0	0	1	1	0	0	1	1	1	1	1	0	1	1	1	3	5	3	1	0	3	5	3	3	5	3	3	5	3	3	5	3	1	2	1	2	3
663	68	3	0	1	0	0	0	0	0	1	1	1	1	0	1	1	1	0	1	1	2	5	3	1	0	3	5	1	3	5	1	3	5	1	2	5	1	3	5	1	3	5
203	68	3	1	0	0	0	0	0	0	0	1	1	1	1	1	1	1	1	0	1	1	5	3	0	0	2	5	3	2	5	3	2	5	3	2	5	1	1	4	1	2	4
379	68	2	1	0	0	0	0	0	0	0	1	1	1	1	1	1	1	1	1	1	3	5	3	1	1	3	5	3	1	3	1	1	1	1	1	1	1	1	1	1	1	1
877	68	3	1	0	0	0	0	0	0	0	1	1	1	1	1	1	0	0	1	1	2	4	2	1	0	2	4	2	2	3	2	1	3	2	1	3	2	2	4	3	2	4
689	68	0	0	0	0	0	0	0	0	0	1	0	0	1	1	1	1	1	1	1	2	5	2	1	1	2	4	3	2	4	3	3	5	3	3	5	3	3	5	3	3	5
124	68	3	0	1	0	0	0	0	0	1	0	1	0	0	1	1	1	1	1	1	3	5	3	1	0	3	5	3	3	5	3	3	5	3	3	5	3	3	5	3	3	5
106	68	3	0	1	0	0	0	0	0	0	1	1	1	1	1	1	1	1	1	1	2	5	2	1	0	3	5	3	3	5	3	3	5	3	3	5	3	3	5	3	3	5
801	68	3	1	0	0	0	0	0	0	0	0	1	0	1	1	1	0	0	1	1	2	4	3	0	0	2	5	3	3	5	3	3	5	3	3	5	3	3	5	3	3	5
628	68	3	1	0	0	0	0	0	0	1	0	0	1	0	1	1	0	0	1	1	2	5	3	1	0	2	5	3	2	5	3	2	5	3	2	5	3	2	5	3	2	5
120	68	0	1	0	0	0	0	0	0	0	0	1	0	0	1	1	1	1	1	1	2	5	3	1	0	2	5	3	2	4	3	2	4	3	2	4	3	2	5	3	2	4
665	69	2	0	1	0	0	0	0	0	0	0	0	0	1	1	1	0	0	1	1	3	4	3	1	0	2	4	2	2	4	2	2	4	2	2	4	2	3	4	3	2	4
186	69	2	0	1	0	0	0	0	0	0	1	1	1	0	1	1	0	1	1	1	1	5	3	1	0	3	4	3	3	4	3	3	5	1	3	4	2	3	3	2	2	3
696	69	2	1	0	0	0	0	0	0	0	1	1	1	1	1	1	1	1	1	1	3	4	1	1	1	3	5	3	3	5	3	3	5	3	3	5	3	3	5	3	3	5
337	69	4	0	0	0	0	0	0	1	0	0	1	1	1	1	1	1	1	1	1	3	5	3	1	0	3	5	3	3	5	3	3	5	3	3	5	3	3	5	3	3	5
275	69	3	1	0	0	0	0	0	0	1	1	1	1	1	1	1	1	1	1	1	2	4	3	1	0	3	5	3	3	5	3	3	5	3	3	5	3	3	5	3	3	5
479	69	2	0	0	0	0	0	0	1	0	0	0	0	0	1	1	0	0	1	1	3	4	3	1	0	3	5	3	3	5	3	3	5	3	3	5	3	3	5	3	3	5
489	69	2	1	0	0	0	0	0	0	0	0	0	0	0	1	1	0	0	1	1	1	5	1	0	0	3	5	3	3	5	3	3	5	3	3	5	3	1	3	1	3	3
730	69	3	1	0	0	0	0	0	0	0	1	1	1	1	1	1	1	1	1	1	1	3	3	1	1	2	4	3	2	4	3	1	4	3	1	4	3	1	4	2	2	4
656	69	3	1	0	0	0	0	0	0	0	1	1	0	1	1	1	0	1	1	1	2	4	2	0	1	2	4	3	2	4	3	2	4	3	2	4	3	2	1	1	2	4
461	69	0	0	1	0	0	0	0	0	0	1	0	1	0	1	1	1	0	1	1	2	4	1	0	0	3	5	3	3	5	3	2	5	3	2	5	3	1	4	1	1	3
781	70	1	1	0	0	0	0	0	0	1	1	1	1	1	1	1	1	1	1	1	2	1	3	1	1	1	3	1	3	3	1	3	2	1	3	2	1	3	2	1	3	2
460	70	3	1	0	0	0	0	0	0	0	1	1	1	0	1	1	0	1	1	1	2	5	3	1	0	2	4	3	3	2	1	1	3	3	1	4	1	3	5	3	1	3
32	70	3	0	1	0	0	0	0	0	0	0	1	1	1	0	1	1	1	1	1	2	5	3	1	1	2	4	3	3	5	3	2	4	3	3	5	3	3	5	3	3	5
729	70	2	1	0	0	0	0	0	0	1	1	0	0	0	1	1	0	1	1	1	1	5	3	1	1	2	5	3	3	3	3	3	3	3	3	3	3	3	3	3	3	3
742	70	2	0	1	0	0	0	0	0	1	1	0	1	1	1	1	1	1	1	1	2	4	3	0	0	2	4	3	1	4	3	3	4	3	2	4	3	1	4	3	3	4
585	70	3	0	1	0	0	0	0	0	1	1	1	1	1	1	1	0	1	1	1	2	4	3	0	1	1	3	2	2	5	2	1	4	3	2	4	3	1	3	2	1	3
860	71	2	0	1	0	0	0	0	0	0	0	1	0	0	1	1	1	0	1	1	2	5	3	0	0	3	4	3	3	5	3	2	5	2	3	4	2	3	3	2	2	4
653	71	1	0	1	0	0	0	0	0	0	1	1	1	1	1	1	1	1	1	1	2	4	3	0	0	3	4	3	3	5	3	3	4	3	3	5	3	3	5	3	3	5
817	71	3	0	1	0	0	0	0	0	0	1	1	1	1	1	1	1	0	1	1	3	4	3	1	0	3	4	3	2	4	2	2	3	2	2	5	3	2	4	2	2	5
619	72	2	0	1	0	0	0	0	0	0	0	1	0	0	1	0	0	0	1	1	1	5	3	0	0	2	5	3	2	5	3	2	5	3	2	5	3	2	4	3	3	5
570	72	3	0	1	0	0	0	0	0	0	1	0	1	1	1	0	1	1	1	1	2	4	1	1	1	2	4	3	2	5	3	2	5	3	2	5	3	2	5	3	2	3
140	72	1	0	0	0	0	0	0	0	0	0	1	1	0	1	1	1	1	1	1	1	5	3	1	0	3	5	3	1	5	3	1	5	3	1	5	3	1	5	3	1	5
564	73	0	1	0	0	0	0	0	0	1	0	1	1	1	1	1	1	1	1	1	2	4	3	0	0	2	4	1	2	4	1	2	4	1	1	4	1	2	4	1	2	4
8	73	2	1	0	0	0	0	0	0	0	1	0	0	1	0	1	1	0	1	1	2	3	3	0	0	2	4	3	2	4	3	2	4	2	2	4	2	2	3	2	2	4
255	73	3	1	0	0	0	0	0	0	0	1	1	1	1	1	1	1	1	1	1	2	4	2	1	1	3	4	2	3	5	2	3	5	2	3	4	2	1	4	2	2	3
440	74	3	1	1	0	0	0	0	0	1	1	1	1	1	1	1	1	1	1	1	1	4	2	0	1	1	5	2	1	4	2	1	3	2	1	3	2	2	5	2	1	3
519	74	3	1	0	0	0	0	0	0	0	1	1	1	1	1	1	1	1	1	1	1	4	1	0	0	3	5	3	3	5	3	2	5	3	3	3	3	3	5	3	3	5
195	75	3	1	0	0	0	0	0	0	0	1	1	1	0	1	1	1	0	1	1	2	5	3	1	0	2	4	2	2	4	2	2	5	2	2	5	2	2	4	2	2	4
632	75	2	0	0	1	0	0	0	0	0	1	1	0	0	1	1	1	1	1	1	1	3	2	1	0	1	4	2	1	4	2	1	4	2	1	5	2	1	4	2	2	4
188	75	0	1	0	0	0	0	0	0	0	0	1	1	1	1	1	1	1	1	1	3	5	3	0	0	3	5	3	3	5	3	3	5	3	3	5	3	3	5	3	3	5
443	75	0	1	0	0	0	0	0	0	0	0	1	0	1	1	1	1	0	1	1	3	4	3	0	0	2	5	3	2	5	3	1	5	3	1	5	3	1	3	3	2	5
703	75	1	0	1	0	0	0	0	0	0	1	1	0	1	1	1	1	1	1	1	2	5	3	0	1	2	5	3	1	3	2	1	2	2	3	5	3	1	5	3	2	5
645	76	2	1	0	0	0	0	0	0	0	0	0	0	1	1	1	0	0	1	1	3	5	3	0	0	3	5	3	3	5	3	3	5	3	3	5	3	3	5	3	3	5
823	77	4	1	0	0	0	0	0	0	0	1	1	1	0	1	1	1	1	1	1	1	4	3	1	0	2	4	3	2	5	3	2	5	3	2	5	3	2	1	1	2	5
12	78	0	0	0	0	0	0	0	0	0	1	0	1	1	1	1	1	1	1	1	2	4	3	0	0	2	4	3	2	4	3	2	4	3	2	4	3	3	4	3	3	4
526	78	3	0	0	0	0	0	1	0	0	1	1	1	0	1	1	0	0	1	1	1	5	3	1	0	1	5	3	3	5	3	3	5	1	3	5	3	3	5	3	3	5
477	78	0	1	0	0	0	0	0	0	1	1	0	1	1	1	1	1	1	1	1	1	5	2	0	0	2	5	3	2	5	3	1	4	3	2	4	3	2	4	3	2	4
271	79	1	0	0	0	0	0	0	0	0	0	0	0	0	1	1	0	1	1	1	1	4	3	0	0	3	5	3	3	5	3	3	5	3	3	5	3	3	5	3	3	5
800	80	0	1	0	0	0	0	0	0	0	1	1	1	1	1	1	1	1	1	1	2	4	3	0	0	2	4	3	2	4	3	2	4	1	2	4	1	1	4	1	2	4
312	80	1	0	1	0	0	0	0	0	0	0	1	1	1	1	1	0	1	1	1	1	4	3	1	0	2	5	3	2	5	3	2	4	3	2	4	3	2	4	3	2	4
563	81	3	1	0	0	0	0	0	0	1	0	0	0	1	1	1	0	0	1	1	2	4	3	1	0	3	2	1	3	2	1	1	3	1	1	4	2	1	2	1	2	1
568	81	2	0	1	0	0	0	0	0	0	1	1	1	1	1	1	0	1	1	1	3	5	3	1	0	3	5	3	3	5	3	3	4	2	3	3	3	3	5	3	3	4
614	82	2	0	1	0	0	0	0	0	0	1	1	0	1	1	1	1	0	1	1	2	5	3	1	0	1	3	2	2	3	2	2	3	2	2	3	2	2	3	2	2	2
